# Supplementary material for: Fluctuations in Evolutionary Integration Allow for Big Brains and Disparate Faces
Source: Sci Rep. 2017 Jan 16;7:40431. doi: 10.1038/srep40431 (PMC5238424; doi:10.1038/srep40431)
Supplement: Supplementary Dataset 1 [file srep40431-s2.csv]

Coords	ProcCoord1	ProcCoord2	ProcCoord3	ProcCoord4	ProcCoord5	ProcCoord6	ProcCoord7	ProcCoord8	ProcCoord9	ProcCoord10	ProcCoord11	ProcCoord12	ProcCoord13	ProcCoord14	ProcCoord15	ProcCoord16	ProcCoord17	ProcCoord18
ProcCoord1	1.75E-04	-4.06E-05	-2.92E-05	4.46E-05	1.58E-05	1.50E-05	-1.89E-05	4.04E-05	-8.45E-05	3.21E-05	3.78E-06	4.49E-05	-4.31E-05	-5.59E-05	2.70E-05	-4.66E-05	-4.63E-05	-3.40E-05
ProcCoord2	-4.06E-05	1.29E-04	7.16E-06	2.21E-05	2.95E-06	-2.30E-05	-2.46E-05	-3.93E-05	-5.12E-05	-4.66E-05	-6.32E-05	-4.62E-05	3.93E-05	-2.02E-06	7.40E-05	3.14E-05	5.63E-05	-2.57E-05
ProcCoord3	-2.92E-05	7.16E-06	8.36E-05	-1.75E-05	-4.01E-07	5.19E-06	-2.81E-05	-2.49E-05	-3.04E-05	-1.20E-05	1.81E-05	6.22E-05	-2.05E-05	8.67E-06	-5.32E-05	-1.40E-05	6.02E-05	-1.49E-05
ProcCoord4	4.46E-05	2.21E-05	-1.75E-05	6.63E-05	1.44E-05	3.19E-06	-5.26E-06	-5.42E-06	-6.33E-05	-2.96E-05	-5.84E-05	-2.74E-05	-3.62E-07	-1.93E-05	6.96E-05	1.49E-06	1.62E-05	-1.13E-05
ProcCoord5	1.58E-05	2.95E-06	-4.01E-07	1.44E-05	5.49E-05	1.11E-06	-2.34E-06	1.29E-05	-5.67E-05	4.33E-06	-2.70E-06	9.50E-06	-4.78E-05	-3.25E-05	3.68E-05	-2.28E-05	2.51E-06	1.02E-05
ProcCoord6	1.50E-05	-2.30E-05	5.19E-06	3.19E-06	1.11E-06	3.10E-05	-1.28E-06	1.20E-05	-1.18E-05	-1.27E-05	-2.39E-05	-1.05E-05	-8.46E-06	-4.53E-06	5.66E-06	4.78E-06	1.85E-05	-1.20E-07
ProcCoord7	-1.89E-05	-2.46E-05	-2.81E-05	-5.26E-06	-2.34E-06	-1.28E-06	6.17E-05	2.22E-05	3.39E-05	5.11E-06	-2.98E-05	-2.21E-05	-2.23E-05	1.50E-06	-3.59E-06	-1.69E-05	9.42E-06	4.14E-05
ProcCoord8	4.04E-05	-3.93E-05	-2.49E-05	-5.42E-06	1.29E-05	1.20E-05	2.22E-05	6.88E-05	-1.06E-05	2.19E-05	-2.15E-05	-2.24E-05	-2.06E-05	-3.16E-05	4.08E-05	-1.70E-05	-3.88E-05	1.31E-05
ProcCoord9	-8.45E-05	-5.12E-05	-3.04E-05	-6.33E-05	-5.67E-05	-1.18E-05	3.39E-05	-1.06E-05	2.59E-04	7.13E-05	-1.26E-05	-3.82E-05	-1.72E-05	2.95E-05	-6.53E-05	6.21E-06	-2.58E-05	6.82E-05
ProcCoord10	3.21E-05	-4.66E-05	-1.20E-05	-2.96E-05	4.33E-06	-1.27E-05	5.11E-06	2.19E-05	7.13E-05	1.07E-04	1.36E-05	4.35E-05	-3.10E-05	-4.12E-05	-2.43E-08	-3.24E-05	-8.34E-05	-9.72E-06
ProcCoord11	3.78E-06	-6.32E-05	1.81E-05	-5.84E-05	-2.70E-06	-2.39E-05	-2.98E-05	-2.15E-05	-1.26E-05	1.36E-05	3.57E-04	1.12E-04	-2.26E-05	-2.10E-06	-1.38E-04	-7.02E-07	-1.73E-04	4.42E-05
ProcCoord12	4.49E-05	-4.62E-05	6.22E-05	-2.74E-05	9.50E-06	-1.05E-05	-2.21E-05	-2.24E-05	-3.82E-05	4.35E-05	1.12E-04	2.57E-04	3.59E-05	-3.87E-05	-1.13E-04	-6.02E-05	-9.05E-05	-9.52E-05
ProcCoord13	-4.31E-05	3.93E-05	-2.05E-05	-3.62E-07	-4.78E-05	-8.46E-06	-2.23E-05	-2.06E-05	-1.72E-05	-3.10E-05	-2.26E-05	3.59E-05	2.65E-04	4.85E-05	-4.79E-06	4.75E-05	-8.62E-05	-1.11E-04
ProcCoord14	-5.59E-05	-2.02E-06	8.67E-06	-1.93E-05	-3.25E-05	-4.53E-06	1.50E-06	-3.16E-05	2.95E-05	-4.12E-05	-2.10E-06	-3.87E-05	4.85E-05	1.43E-04	-3.84E-05	6.90E-06	4.08E-05	-1.26E-05
ProcCoord15	2.70E-05	7.40E-05	-5.32E-05	6.96E-05	3.68E-05	5.66E-06	-3.59E-06	4.08E-05	-6.53E-05	-2.43E-08	-1.38E-04	-1.13E-04	-4.79E-06	-3.84E-05	3.25E-04	2.14E-05	-1.24E-04	-5.96E-05
ProcCoord16	-4.66E-05	3.14E-05	-1.40E-05	1.49E-06	-2.28E-05	4.78E-06	-1.69E-05	-1.70E-05	6.21E-06	-3.24E-05	-7.02E-07	-6.02E-05	4.75E-05	6.90E-06	2.14E-05	1.30E-04	2.59E-05	-6.47E-05
ProcCoord17	-4.63E-05	5.63E-05	6.02E-05	1.62E-05	2.51E-06	1.85E-05	9.42E-06	-3.88E-05	-2.58E-05	-8.34E-05	-1.73E-04	-9.05E-05	-8.62E-05	4.08E-05	-1.24E-04	2.59E-05	3.83E-04	5.51E-05
ProcCoord18	-3.40E-05	-2.57E-05	-1.49E-05	-1.13E-05	1.02E-05	-1.20E-07	4.14E-05	1.31E-05	6.82E-05	-9.72E-06	4.42E-05	-9.52E-05	-1.11E-04	-1.26E-05	-5.96E-05	-6.47E-05	5.51E-05	2.06E-04
