# Supplementary material for: Fluctuations in Evolutionary Integration Allow for Big Brains and Disparate Faces
Source: Sci Rep. 2017 Jan 16;7:40431. doi: 10.1038/srep40431 (PMC5238424; doi:10.1038/srep40431)
Supplement: Supplementary Dataset 2 [file srep40431-s5.csv]

From_dataset	Family	Family.1
Acinonyx_jubatus	4	4
Ailuropoda_melanoleuca	5	5
Ailurus_fulgens	3	3
Aonyx_capensis	3	3
Aonyx_cinerea	3	3
Arctictis_binturong	4	4
Arctocephalus_forsteri	2	2
Arctocephalus_galapagoensis	2	2
Arctocephalus_gazella	2	2
Arctocephalus_pusillus	2	2
Arctocephalus_townsendi	2	2
Arctocephalus_tropicalis	2	2
Arctogalidia_trivirgata	4	4
Arctonyx_collaris	3	3
Atelocynus_microtis	1	1
Atilax_paludinosus	4	4
Bassaricyon_alleni	3	3
Bassaricyon_gabbii	3	3
Bassariscus_astutus	3	3
Bassariscus_sumichrasti	3	3
Bdeogale_crassicauda	4	4
Callorhinus_ursinus	2	2
Canis_aureus	1	1
Canis_latrans	1	1
Canis_lupus	1	1
Canis_mesomelas	1	1
Canis_simensis	1	1
Caracal_caracal	4	4
Catopuma_temminckii	4	4
Cerdocyon_thous	1	1
Chrotogale_owstoni	4	4
Chrysocyon_brachyurus	4	4
Civettictis_civetta	4	4
Conepatus_chinga	3	3
Conepatus_humboldtii	3	3
Conepatus_leuconotus	3	3
Conepatus_semistriatus	3	3
Crocuta_crocuta	4	4
Crossarchus_alexandri	4	4
Crossarchus_ansorgei	4	4
Crossarchus_obscurus	4	4
Crossarchus_platycephalus	4	4
Cryptoprocta_ferox	4	4
Cuon_alpinus	1	1
Cynictis_penicillata	4	4
Cynogale_bennettii	4	4
Cystophora_cristata	2	2
Diplogale_hosei	4	4
Eira_barbara	3	3
Enhydra_lutris	3	3
Erignathus_barbatus	2	2
Eumetopias_jubatus	2	2
Eupleres_goudotii	4	4
Felis_catus	4	4
Felis_chaus	4	4
Felis_manul	4	4
Felis_margarita	4	4
Felis_nigripes	4	4
Felis_silvestris	4	4
Fossa_fossana	4	4
Galerella_sanguinea	4	4
Galictis_cuja	3	3
Galictis_vittata	3	3
Galidia_elegans	4	4
Genetta_abyssinica	4	4
Genetta_angolensis	4	4
Genetta_genetta	4	4
Genetta_johnstoni	4	4
Genetta_maculata	4	4
Genetta_piscivora	4	4
Genetta_servalina	4	4
Genetta_thierryi	4	4
Genetta_tigrina	4	4
Genetta_victoriae	4	4
Gulo_gulo	3	3
Halichoerus_grypus	2	2
Helarctos_malayanus	5	5
Helogale_parvula	4	4
Hemigalus_derbyanus	4	4
Herpestes_ichneumon	4	4
Herpestes_javanicus	4	4
Hyaena_brunnea	4	4
Hyaena_hyaena	4	4
Hydrictis_maculicollis	3	3
Hydrurga_leptonyx	2	2
Ichneumia_albicauda	4	4
Ictonyx_striatus	3	3
Leopardus_geoffroyi	4	4
Leopardus_guigna	4	4
Leopardus_pardalis	4	4
Leopardus_tigrinus	4	4
Leopardus_wiedii	4	4
Leptailurus_serval	4	4
Leptonychotes_weddellii	2	2
Lobodon_carcinophaga	2	2
Lontra_canadensis	3	3
Lontra_felina	3	3
Lontra_provocax	3	3
Lutra_lutra	3	3
Lutrogale_perspicillata	3	3
Lycalopex_culpaeus	1	1
Lycalopex_griseus	1	1
Lycalopex_gymnocercus	1	1
Lycalopex_sechurae	1	1
Lycalopex_vetulus	1	1
Lycaon_pictus	1	1
Lyncodon_patagonicus	3	3
Lynx_rufus	4	4
Macrogalidia_musschenbroekii	4	4
Martes_americana	3	3
Martes_flavigula	3	3
Martes_foina	3	3
Martes_martes	3	3
Martes_pennanti	3	3
Martes_zibellina	3	3
Meles_meles	3	3
Mellivora_capensis	3	3
Melogale_moschata	3	3
Melogale_personata	3	3
Melursus_ursinus	5	5
Mephitis_macroura	3	3
Mephitis_mephitis	3	3
Mirounga_angustirostris	2	2
Mirounga_leonina	2	2
Monachus_monachus	2	2
Monachus_tropicalis	2	2
Mungos_mungo	4	4
Mustela_africana	3	3
Mustela_erminea	3	3
Mustela_eversmanii	3	3
Mustela_felipei	3	3
Mustela_frenata	3	3
Mustela_itatsi	3	3
Mustela_kathiah	3	3
Mustela_lutreola	3	3
Mustela_nigripes	3	3
Mustela_nivalis	3	3
Mustela_putorius	3	3
Mydaus_javanensis	3	3
Mydaus_marchei	3	3
Nandinia_binotata	4	4
Nasua_narica	3	3
Nasua_nasua	3	3
Nasuella_olivacea	3	3
Neofelis_nebulosa	4	4
Neophoca_cinerea	2	2
Neovison_vison	3	3
Nyctereutes_procyonoides	1	1
Odobenus_rosmarus	2	2
Ommatophoca_rossii	2	2
Otocyon_megalotis	1	1
Paguma_larvata	4	4
Panthera_leo	4	4
Panthera_onca	4	4
Panthera_pardus	4	4
Panthera_tigris	4	4
Paracynictis_selousi	4	4
Paradoxurus_hermaphroditus	4	4
Phoca_largha	2	2
Phoca_vitulina	2	2
Phocarctos_hookeri	2	2
Poecilogale_albinucha	3	3
Poiana_richardsonii	4	4
Potos_flavus	3	3
Prionailurus_bengalensis	4	4
Prionailurus_iriomotensis	4	4
Prionailurus_planiceps	4	4
Prionailurus_rubiginosus	4	4
Prionailurus_viverrinus	4	4
Prionodon_linsang	4	4
Procyon_cancrivorus	3	3
Procyon_lotor	3	3
Procyon_pygmaeus	3	3
Proteles_cristata	4	4
Pteronura_brasiliensis	3	3
Puma_concolor	4	4
Puma_yagouaroundi	4	4
Pusa_hispida	2	2
Rhynchogale_melleri	4	4
Speothos_venaticus	1	1
Spilogale_putorius	3	3
Suricata_suricatta	4	4
Taxidea_taxus	3	3
Tremarctos_ornatus	5	5
Uncia_uncia	4	4
Urocyon_cinereoargenteus	1	1
Ursus_americanus	5	5
Ursus_arctos	5	5
Ursus_maritimus	5	5
Ursus_thibetanus	5	5
Viverra_tangalunga	4	4
Viverra_zibetha	4	4
Viverricula_indica	4	4
Vormela_peregusna	3	3
Vulpes_bengalensis	1	1
Vulpes_chama	1	1
Vulpes_corsac	1	1
Vulpes_lagopus	1	1
Vulpes_macrotis	1	1
Vulpes_rueppellii	1	1
Vulpes_vulpes	1	1
Vulpes_zerda	1	1
Zalophus_californianus	2	2
