# Supplementary material for: Fluctuations in Evolutionary Integration Allow for Big Brains and Disparate Faces
Source: Sci Rep. 2017 Jan 16;7:40431. doi: 10.1038/srep40431 (PMC5238424; doi:10.1038/srep40431)
Supplement: Supplementary Dataset 3 [file srep40431-s3.csv]

	ProcCoord1	ProcCoord2	ProcCoord3	ProcCoord4	ProcCoord5	ProcCoord6	ProcCoord7	ProcCoord8	ProcCoord9	ProcCoord10	ProcCoord11	ProcCoord12
ProcCoord1	3.74E-04	-2.03E-04	-1.20E-04	9.63E-05	-3.82E-05	1.92E-05	1.72E-05	7.99E-05	-1.27E-04	1.17E-05	-1.05E-04	-4.59E-06
ProcCoord2	-2.03E-04	6.37E-04	4.12E-04	-2.20E-04	-5.47E-05	2.34E-04	-4.64E-04	-2.38E-04	9.46E-05	-9.25E-05	2.14E-04	-3.21E-04
ProcCoord3	-1.20E-04	4.12E-04	6.44E-04	-1.90E-04	-1.72E-05	4.22E-04	-6.79E-04	-2.12E-04	-6.48E-05	7.37E-05	2.37E-04	-5.06E-04
ProcCoord4	9.63E-05	-2.20E-04	-1.90E-04	2.25E-04	6.31E-05	-1.08E-04	4.98E-05	-1.51E-05	4.92E-05	-9.86E-06	-6.81E-05	1.28E-04
ProcCoord5	-3.82E-05	-5.47E-05	-1.72E-05	6.31E-05	1.20E-04	2.47E-05	-9.86E-05	-4.61E-05	-1.27E-05	4.06E-05	4.67E-05	-2.76E-05
ProcCoord6	1.92E-05	2.34E-04	4.22E-04	-1.08E-04	2.47E-05	4.43E-04	-5.70E-04	-2.57E-04	-7.93E-05	7.38E-05	1.84E-04	-3.86E-04
ProcCoord7	1.72E-05	-4.64E-04	-6.79E-04	4.98E-05	-9.86E-05	-5.70E-04	1.06E-03	4.03E-04	-3.07E-05	-1.30E-05	-2.66E-04	5.94E-04
ProcCoord8	7.99E-05	-2.38E-04	-2.12E-04	-1.51E-05	-4.61E-05	-2.57E-04	4.03E-04	3.12E-04	-6.58E-05	-1.10E-05	-1.60E-04	2.10E-04
ProcCoord9	-1.27E-04	9.46E-05	-6.48E-05	4.92E-05	-1.27E-05	-7.93E-05	-3.07E-05	-6.58E-05	3.79E-04	-2.18E-04	-1.44E-04	2.19E-04
ProcCoord10	1.17E-05	-9.25E-05	7.37E-05	-9.86E-06	4.06E-05	7.38E-05	-1.30E-05	-1.10E-05	-2.18E-04	2.23E-04	1.05E-04	-1.84E-04
ProcCoord11	-1.05E-04	2.14E-04	2.37E-04	-6.81E-05	4.67E-05	1.84E-04	-2.66E-04	-1.60E-04	-1.44E-04	1.05E-04	2.31E-04	-2.75E-04
ProcCoord12	-4.59E-06	-3.21E-04	-5.06E-04	1.28E-04	-2.76E-05	-3.86E-04	5.94E-04	2.10E-04	2.19E-04	-1.84E-04	-2.75E-04	5.53E-04
