# Supplementary material for: Fluctuations in Evolutionary Integration Allow for Big Brains and Disparate Faces
Source: Sci Rep. 2017 Jan 16;7:40431. doi: 10.1038/srep40431 (PMC5238424; doi:10.1038/srep40431)
Supplement: Supplementary Dataset 4 [file srep40431-s8.csv]

From_dataset	PC1	PC2	Family
Adontosternarchus_balaenops_182572	-0.076710876	0.163348019	0
Adontosternarchus_clarkae_182580	-0.108315504	0.108144043	0
Adontosternarchus_devenanzii_19126	-0.113858699	0.120696579	0
Adontosternarchus_nebulosus_14826	-0.181295261	0.115361715	0
Adontosternarchus_sachsi_188863	-0.145901341	0.11045737	0
Akawaio_penak	-0.032017614	-0.053877558	2
Apteronotus_albifrons_16150	-0.028352603	0.007680355	0
Apteronotus_apurensis	-3.53E-02	7.56E-04	0
Apteronotus_baniwa	0.037886007	-0.017315181	0
Apteronotus_bonapartii_37171	0.041768665	-0.006920856	0
Apteronotus_brasiliensis	0.07516497	-0.034385122	0
Apteronotus_cuchillejo	-0.076192112	0.050397147	0
Apteronotus_cuchillo	0.062403152	-0.058818056	0
Apteronotus_eschmeyeri	0.156801723	0.038571451	0
Apteronotus_leptorhynchus_190772	0.071495735	-0.050413866	0
Apteronotus_macrolepis	0.027541197	-0.045594046	0
Apteronotus_macrostomus	0.068882568	-0.014294094	0
Apteronotus_magdalenensis	0.093300741	-0.073512607	0
Apteronotus_pemon	0.053551802	-0.027212219	0
Archolaemus_blax_AF072163	0.090532018	0.086040119	3
Archolaemus_janeae	0.088296119	-0.024658611	3
Brachyhypopomus_beebei_39375	-0.144731655	0.005060931	2
Brachyhypopomus_bennetti	-0.040597225	0.001134153	2
Brachyhypopomus_bombilla	-0.08565065	-0.01639525	2
Brachyhypopomus_brevirostris_GQ	-0.043450079	-0.031476419	2
Brachyhypopomus_draco_16267	-0.1420671	0.031964613	2
Brachyhypopomus_gauderio	-0.103970241	0.023182291	2
Brachyhypopomus_occidentalis_1849	-0.111725649	0.029880752	2
Brachyhypopomus_pinnicaudatus_gi_01	-0.081209482	0.047783391	2
Brachyhypopomus_walteri	0.001145346	-0.00383241	2
Compsaraia_compsus	0.050694777	-0.022423018	0
Compsaraia_samueli_182210	0.14461543	-0.027366917	0
Distocyclus_conirostris_182573	0.002396349	-0.010859044	3
Eigenmannia_cf_limbata_189019	-0.035717147	0.044845348	3
Eigenmannia_humboldtii	-0.078247008	0.016487241	3
Eigenmannia_macrops_37145	-0.029495337	0.01943545	3
Eigenmannia_microstoma_4254	-0.105262931	0.023010771	3
Eigenmannia_nigra	-0.045376657	-0.015130011	3
Eigenmannia_vicentespelaea_62040	-0.018327137	-0.026950943	3
Eigenmannia_virencens_45735	-0.058838959	0.033862091	3
Electrophorus_electricus_39371	0.052091282	-0.064069907	1
Gymnorhamphichthys_bogardusi_191143	0.057366535	-0.027386207	4
Gymnorhamphichthys_britskii_22012	1.17E-01	-0.084294046	4
Gymnorhamphichthys_hypostomus_18063	1.17E-01	-0.084294046	4
Gymnorhamphichthys_petiti_179685	0.17121309	-0.066229766	4
Gymnorhamphichthys_rondoni_179673	0.16562682	-0.095246651	4
Gymnotus_arapaima_GQ862647	-0.007946038	-0.022021137	1
Gymnotus_bahianus_7245	-0.120153396	-0.025404965	1
Gymnotus_carapo_35859	-0.024983957	-0.0397128	1
Gymnotus_cf_anguillaris_NRL_2009	-0.097769855	0.002217387	1
Gymnotus_chaviro_39364	-0.085618594	-0.01257538	1
Gymnotus_chimarrao	-0.085367554	-0.023545384	1
Gymnotus_choco_8209	-0.033540851	-0.01957742	1
Gymnotus_coropinae_43746	-0.096348626	-0.045600952	1
Gymnotus_curupira_GQ862665	-0.108510474	-0.037854116	1
Gymnotus_cylindricus_1201	-0.099365309	-0.034243175	1
Gymnotus_diamantinensis	-0.142886837	-0.045986785	1
Gymnotus_inaequilabiatus	-0.029761559	-0.023722334	1
Gymnotus_javari_GQ862670	-0.098733989	-0.034309471	1
Gymnotus_jonasi_34047	-0.114838082	-0.032031449	1
Gymnotus_maculosus_8126	-0.130402863	-0.032102984	1
Gymnotus_mamiraua_GQ862673	-0.119138859	-0.026288618	1
Gymnotus_obscurus_GQ862675	-0.093539405	-0.023242481	1
Gymnotus_panamensis_8021	-0.07742331	-0.047265022	1
Gymnotus_pantanal_32017	-0.130001332	-0.035671859	1
Gymnotus_pantherinus_11144	-0.094279782	-0.045242264	1
Gymnotus_sylvius_36021	-0.02986381	-0.019142363	1
Gymnotus_tigre_060406	-0.009869586	-0.04032912	1
Gymnotus_tiquie	-0.081284693	-0.030726205	1
Gymnotus_ucamara_GQ862685	-0.039569675	-0.02864376	1
Gymnotus_varzea_GQ862687	-0.093898903	-0.041630177	1
Hypopomus_artedi_GQ862689	7.71E-02	-1.66E-04	2
Hypopygus_cryptogenys	-0.185507459	0.031493982	4
Hypopygus_lepturus_43739	-0.160370702	0.007858409	4
Hypopygus_minissimus	-0.152165854	-0.029352287	4
Hypopygus_neblinae_14841	-0.176623167	-0.035828396	4
Hypopygus_nijsseni	-0.170958945	0.026210259	4
Hypopygus_ortegai	-0.181525885	-0.004805331	4
Iracema_caiana	0.187251829	0.03336766	2
Magosternarchus_duccis	-0.024434481	-0.039002643	0
Magosternarchus_raptor	0.017525319	-0.062536605	0
Megadontognathus_kaitukaensis	-0.039207972	0.006259254	0
Microsternarchus_bilineatus_50417	-0.095899663	-0.022342245	2
Orthosternarchus_tamandua_U15235	0.207406717	-0.092887806	0
Parapteronotus_hasemani_178360	0.302752259	-0.016841234	0
Pariosternarchus_amazonensis	-0.04788437	0.01110137	0
Platyurosternarchus_macrostomus_18	0.182981407	0.019888014	0
Porotergus_duende	-0.113092246	0.069653584	0
Porotergus_gimbelli_178277	-0.089568486	-0.010164664	0
Procerusternarchus_pixuna	-0.062837035	-0.036576304	2
Racenisia_fimbriipinna_gi_01	-0.046467683	-0.025211007	2
Rhabdolichops_caviceps	-0.112655475	0.088118576	3
Rhabdolichops_lundbergi	-0.077130099	0.04090708	3
Rhabdolichops_navalha	-0.114229018	0.051858452	3
Rhabdolichops_nigrimans	-0.075035313	0.031985524	3
Rhabdolichops_troscheli	-0.105812516	0.02279155	3
Rhamphichthys_apurensis_43111	0.236889429	-0.036868354	4
Rhamphichthys_drepanium_Sullivan	0.227517059	0.03137391	4
Rhamphichthys_hahni_19226	0.139349953	-0.01402271	4
Rhamphichthys_marmoratus_42545	0.175280204	-0.055701693	4
Rhamphichthys_rostratus_187120	0.245657033	-0.04735742	4
Steatogenys_duidae_34068	-0.135744053	0.048935843	4
Steatogenys_elegans_182571	-0.146760832	0.047190021	4
Sternarchella_calhamazon_46987	-0.058044106	0.020613505	0
Sternarchella_orinoco	-5.19E-02	-5.29E-04	0
Sternarchella_orthos	-0.026445076	-0.03653102	0
Sternarchella_schotti	-0.041995883	-0.032535138	0
Sternarchella_sima	-0.067060249	0.024183086	0
Sternarchella_terminalis_182576	-0.038473755	-0.013091528	0
Sternarchogiton_labiatus_189003	-0.083868983	0.077466277	0
Sternarchogiton_nattereri_37136	-0.093251797	0.073653922	0
Sternarchogiton_porcinum_182212	0.022124997	0.021986968	0
Sternarchogiton_preto_57528	-0.083541472	0.058490345	0
Sternarchorhamphus_muelleri_182579	0.09157077	-0.033822489	0
Sternarchorhynchus_curvirostris	2.64E-01	0.014329865	0
Sternarchorhynchus_galibi_187155	0.276496343	0.071348895	0
Sternarchorhynchus_goeldii	2.96E-01	0.056022059	0
Sternarchorhynchus_hagedornae_36892	0.263540781	0.050279364	0
Sternarchorhynchus_higuchii	0.292994624	0.042232419	0
Sternarchorhynchus_inpai	0.280603678	0.040721574	0
Sternarchorhynchus_kokraimoro	2.68E-01	0.060040225	0
Sternarchorhynchus_montanus	0.243173874	0.065746701	0
Sternarchorhynchus_mormyrus_182583	0.225113735	0.026163618	0
Sternarchorhynchus_oxyrhynchus	0.284842297	0.056285923	0
Sternarchorhynchus_retzeri	0.296517386	0.033273691	0
Sternarchorhynchus_stewarti	0.235412973	0.084626013	0
Sternarchorhynchus_yepezi	0.24777822	0.081752727	0
Sternopygus_aequilabiatus	0.061888916	-0.043891192	3
Sternopygus_astrabes	-0.004118673	0.052485358	3
Sternopygus_branco	0.063488983	0.016266415	3
Sternopygus_macrurus_39502	0.029688643	0.008656196	3
Sternopygus_xingu_19643	0.032053999	0.023988251	3
Tembeassu_marauna	0.039588056	-0.003416822	0
