# Supplementary material for: Fluctuations in Evolutionary Integration Allow for Big Brains and Disparate Faces
Source: Sci Rep. 2017 Jan 16;7:40431. doi: 10.1038/srep40431 (PMC5238424; doi:10.1038/srep40431)
Supplement: Supplementary Dataset 5 [file srep40431-s7.csv]

From_dataset	PC1	PC2	Family
Acinonyx_jubatus	0.061122783	-0.127670546	4
Ailuropoda_melanoleuca	0.081124604	-0.047830179	5
Ailurus_fulgens	-0.0032662	-0.10290283	3
Aonyx_capensis	-0.115571622	-0.073403707	3
Aonyx_cinerea	-0.107447483	-0.055688944	3
Arctictis_binturong	0.038375506	-6.42E-04	4
Arctocephalus_forsteri	-0.110151009	0.010245439	2
Arctocephalus_galapagoensis	0.011006564	0.022237311	2
Arctocephalus_gazella	-0.069252673	-0.009325142	2
Arctocephalus_pusillus	-0.015468147	0.046278476	2
Arctocephalus_townsendi	-0.053634885	-0.03883152	2
Arctocephalus_tropicalis	-0.055905743	0.012045507	2
Arctogalidia_trivirgata	0.094861723	0.042331759	4
Arctonyx_collaris	0.07218418	0.014494299	3
Atelocynus_microtis	0.1463246	0.027944088	1
Atilax_paludinosus	6.35E-04	-0.006859969	4
Bassaricyon_alleni	-0.013288854	-0.01236098	3
Bassaricyon_gabbii	-0.019939418	-0.049639666	3
Bassariscus_astutus	0.06367127	0.007361302	3
Bassariscus_sumichrasti	0.03987016	-0.018304134	3
Bdeogale_crassicauda	0.037113383	-0.021016983	4
Callorhinus_ursinus	-0.046476993	-0.020786176	2
Canis_aureus	0.144427197	0.0294062	1
Canis_latrans	0.159068482	0.037683535	1
Canis_lupus	0.151421197	0.011446283	1
Canis_mesomelas	0.141953983	0.032291419	1
Canis_simensis	0.181043001	0.03831465	1
Caracal_caracal	0.019396638	-0.126122495	4
Catopuma_temminckii	-0.008591761	-0.079695764	4
Cerdocyon_thous	0.126524959	0.017044461	1
Chrotogale_owstoni	0.058821314	0.054364135	4
Chrysocyon_brachyurus	0.143216775	0.03640659	4
Civettictis_civetta	0.044393451	0.038417042	4
Conepatus_chinga	-0.023630399	-0.03928988	3
Conepatus_humboldtii	-0.019378301	-0.02387437	3
Conepatus_leuconotus	0.012541581	-0.036753206	3
Conepatus_semistriatus	-0.02396233	-0.060866556	3
Crocuta_crocuta	0.068212533	-0.04641818	4
Crossarchus_alexandri	-0.009984433	0.049991518	4
Crossarchus_ansorgei	-0.055829986	0.0354465	4
Crossarchus_obscurus	0.039114346	-0.033314286	4
Crossarchus_platycephalus	1.84E-02	-0.016212072	4
Cryptoprocta_ferox	-0.044284909	0.004219426	4
Cuon_alpinus	0.123320679	-0.020892583	1
Cynictis_penicillata	0.009265499	-0.013293399	4
Cynogale_bennettii	0.078317503	0.047492058	4
Cystophora_cristata	-0.022995066	-0.042942224	2
Diplogale_hosei	0.071134998	0.072535013	4
Eira_barbara	-0.054820549	-0.013138026	3
Enhydra_lutris	-0.090002337	-0.081972454	3
Erignathus_barbatus	0.04582277	-0.03277444	2
Eumetopias_jubatus	0.022967972	0.052182262	2
Eupleres_goudotii	0.119614521	0.044956253	4
Felis_catus	-0.004096945	-0.093151576	4
Felis_chaus	0.013857749	-0.084286002	4
Felis_manul	0.001930988	-0.125089752	4
Felis_margarita	-0.022620382	-0.092074232	4
Felis_nigripes	0.002911561	-0.102846391	4
Felis_silvestris	-0.016928363	-0.11246796	4
Fossa_fossana	0.073364325	0.066753097	4
Galerella_sanguinea	-0.04740832	0.033528322	4
Galictis_cuja	-0.086306487	0.010007889	3
Galictis_vittata	-0.108157749	-5.64E-05	3
Galidia_elegans	-0.068464036	0.021602795	4
Genetta_abyssinica	-1.90E-03	0.045718789	4
Genetta_angolensis	0.018348626	0.072770447	4
Genetta_genetta	0.011014479	0.04868514	4
Genetta_johnstoni	0.00134585	0.027927965	4
Genetta_maculata	0.035856159	5.40E-02	4
Genetta_piscivora	0.094358772	0.050553615	4
Genetta_servalina	0.013768144	0.063834795	4
Genetta_thierryi	-0.008078654	0.037600905	4
Genetta_tigrina	0.003949639	6.10E-02	4
Genetta_victoriae	0.031615191	0.05051537	4
Gulo_gulo	-0.039945466	-0.037314739	3
Halichoerus_grypus	0.035079902	0.01316283	2
Helarctos_malayanus	-0.025968212	-0.062035724	5
Helogale_parvula	-0.026302017	0.012864794	4
Hemigalus_derbyanus	0.04838306	0.081370614	4
Herpestes_ichneumon	-0.027698708	0.020525028	4
Herpestes_javanicus	-0.001128275	0.076312638	4
Hyaena_brunnea	0.05868617	-0.045934902	4
Hyaena_hyaena	0.05250804	-0.065898716	4
Hydrictis_maculicollis	-0.121554665	-0.001288618	3
Hydrurga_leptonyx	-0.028944519	0.096092081	2
Ichneumia_albicauda	0.055105362	-0.069723656	4
Ictonyx_striatus	-0.084812884	0.015277141	3
Leopardus_geoffroyi	-4.66E-02	-0.096240187	4
Leopardus_guigna	-0.039393903	-0.057233081	4
Leopardus_pardalis	-0.050568638	-0.070190601	4
Leopardus_tigrinus	-0.060889713	-0.100351552	4
Leopardus_wiedii	-0.042846585	-0.080915534	4
Leptailurus_serval	-0.012752304	-0.101362587	4
Leptonychotes_weddellii	-0.084644364	0.035672531	2
Lobodon_carcinophaga	-0.016028428	0.067921782	2
Lontra_canadensis	-0.075594372	2.15E-04	3
Lontra_felina	-0.082596706	0.008471962	3
Lontra_provocax	-0.085593799	-5.10E-03	3
Lutra_lutra	-0.10261822	0.012477557	3
Lutrogale_perspicillata	-0.098372118	-0.008328614	3
Lycalopex_culpaeus	0.108500653	0.064908858	1
Lycalopex_griseus	0.110695057	0.025566012	1
Lycalopex_gymnocercus	1.11E-01	0.026563097	1
Lycalopex_sechurae	0.114272195	0.032113471	1
Lycalopex_vetulus	0.053479978	0.021572527	1
Lycaon_pictus	0.107203673	-0.006129619	1
Lyncodon_patagonicus	-0.103682081	0.037101952	3
Lynx_rufus	0.007061061	-0.099497929	4
Macrogalidia_musschenbroekii	0.075429736	0.007329387	4
Martes_americana	-0.042066049	0.027895532	3
Martes_flavigula	-0.085248335	-0.008095796	3
Martes_foina	-0.037921702	0.01590643	3
Martes_martes	-4.23E-02	0.010016039	3
Martes_pennanti	-0.020108828	0.028532377	3
Martes_zibellina	-0.090088249	-0.005370844	3
Meles_meles	-0.014517753	-0.022365405	3
Mellivora_capensis	-0.087794455	-0.004579705	3
Melogale_moschata	0.018324536	-0.046297264	3
Melogale_personata	-0.001776821	-0.019169267	3
Melursus_ursinus	0.021327837	-0.010547672	5
Mephitis_macroura	-0.004815951	-0.033104914	3
Mephitis_mephitis	-0.034190994	-0.01443908	3
Mirounga_angustirostris	0.09398104	-0.087132521	2
Mirounga_leonina	-0.025240507	-0.097646733	2
Monachus_monachus	0.001639624	-0.025871317	2
Monachus_tropicalis	0.093051136	0.002746512	2
Mungos_mungo	-0.028256134	0.017689493	4
Mustela_africana	-0.125868687	-0.017029945	3
Mustela_erminea	-0.120553157	0.025698414	3
Mustela_eversmanii	-0.11068496	0.015167947	3
Mustela_felipei	-0.042983617	-0.055045361	3
Mustela_frenata	-0.115882854	0.002518472	3
Mustela_itatsi	-0.149503792	0.040648776	3
Mustela_kathiah	-0.111591065	-8.99E-04	3
Mustela_lutreola	-0.112327182	0.013991033	3
Mustela_nigripes	-0.066165387	0.019132377	3
Mustela_nivalis	-0.139002977	0.022891989	3
Mustela_putorius	-0.117612866	0.00472125	3
Mydaus_javanensis	-0.023945734	0.029062174	3
Mydaus_marchei	0.056904993	-0.026727981	3
Nandinia_binotata	0.016671491	0.023441275	4
Nasua_narica	0.143709721	0.013218904	3
Nasua_nasua	0.114711293	-0.009872195	3
Nasuella_olivacea	0.074800347	0.037543639	3
Neofelis_nebulosa	-0.005030756	-0.070667478	4
Neophoca_cinerea	0.103103968	0.001737925	2
Neovison_vison	-0.136890879	0.06763977	3
Nyctereutes_procyonoides	0.09601775	0.025291834	1
Odobenus_rosmarus	-0.073031858	-0.054827156	2
Ommatophoca_rossii	-0.163086984	0.086368357	2
Otocyon_megalotis	0.124307213	0.045299605	1
Paguma_larvata	-0.004673699	0.029440668	4
Panthera_leo	0.060058955	-5.06E-02	4
Panthera_onca	-0.004866856	-0.083662529	4
Panthera_pardus	0.017081995	-9.35E-02	4
Panthera_tigris	0.038670268	-0.086940778	4
Paracynictis_selousi	-0.033317551	0.006166261	4
Paradoxurus_hermaphroditus	0.014116825	0.033497546	4
Phoca_largha	0.008566732	0.057222137	2
Phoca_vitulina	-0.055942497	0.002767411	2
Phocarctos_hookeri	0.01020245	0.027905044	2
Poecilogale_albinucha	-0.048892787	-2.45E-04	3
Poiana_richardsonii	0.004068953	0.036848588	4
Potos_flavus	-0.036342304	-0.076380133	3
Prionailurus_bengalensis	-0.035697339	-0.083596428	4
Prionailurus_iriomotensis	-0.022859316	-0.090868071	4
Prionailurus_planiceps	-0.007274876	-0.04256485	4
Prionailurus_rubiginosus	-0.0476154	-0.08207323	4
Prionailurus_viverrinus	-0.045719733	-0.076708401	4
Prionodon_linsang	-0.008780132	0.025569176	4
Procyon_cancrivorus	0.041352722	-0.017507937	3
Procyon_lotor	0.053074688	-0.006402949	3
Procyon_pygmaeus	0.008710478	-0.035592711	3
Proteles_cristata	0.081353201	0.030798324	4
Pteronura_brasiliensis	-0.134974892	-0.028206634	3
Puma_concolor	0.008534967	-0.128183048	4
Puma_yagouaroundi	-0.047226472	-0.080887633	4
Pusa_hispida	0.013509967	0.030024973	2
Rhynchogale_melleri	0.055473039	8.78E-05	4
Speothos_venaticus	0.050553573	0.022139476	1
Spilogale_putorius	-0.05318324	0.010398783	3
Suricata_suricatta	0.015173236	-0.086957548	4
Taxidea_taxus	-0.016563904	-1.99E-02	3
Tremarctos_ornatus	-0.024658445	-0.058543231	5
Uncia_uncia	0.09693009	-0.130463771	4
Urocyon_cinereoargenteus	1.11E-01	0.035874381	1
Ursus_americanus	0.041536951	-0.031021475	5
Ursus_arctos	0.051931253	-0.009499341	5
Ursus_maritimus	-0.008139874	-0.015271466	5
Ursus_thibetanus	-0.018014789	4.50E-04	5
Viverra_tangalunga	0.006769501	0.042061409	4
Viverra_zibetha	0.067051835	0.048530479	4
Viverricula_indica	7.97E-04	0.056283916	4
Vormela_peregusna	-0.105741206	-0.010361987	3
Vulpes_bengalensis	0.116087678	0.048459811	1
Vulpes_chama	0.113724736	0.039193544	1
Vulpes_corsac	0.123730033	0.016384633	1
Vulpes_lagopus	0.107890856	0.054355821	1
Vulpes_macrotis	0.125568004	0.065487953	1
Vulpes_rueppellii	0.145689943	0.042968269	1
Vulpes_vulpes	0.13826045	0.050712635	1
Vulpes_zerda	0.06833688	0.030860467	1
Zalophus_californianus	-0.019747272	0.049235755	2
