# Supplementary material for: Fluctuations in Evolutionary Integration Allow for Big Brains and Disparate Faces
Source: Sci Rep. 2017 Jan 16;7:40431. doi: 10.1038/srep40431 (PMC5238424; doi:10.1038/srep40431)
Supplement: Supplementary Dataset 6 [file srep40431-s4.csv]

	ProcCoord1	ProcCoord2	ProcCoord3	ProcCoord4	ProcCoord5	ProcCoord6	ProcCoord7	ProcCoord8	ProcCoord9	ProcCoord10	ProcCoord11	ProcCoord12	ProcCoord13	ProcCoord14	ProcCoord15	ProcCoord16	ProcCoord17	ProcCoord18	ProcCoord19	ProcCoord20	ProcCoord21	ProcCoord22	ProcCoord23	ProcCoord24	ProcCoord25	ProcCoord26	ProcCoord27	ProcCoord28	ProcCoord29	ProcCoord30
ProcCoord1	4.38E-05	1.83E-05	1.17E-05	-4.63E-06	1.24E-05	-2.31E-06	4.01E-06	-3.82E-06	-1.16E-05	-6.47E-06	-6.35E-06	-1.28E-05	-1.21E-05	5.70E-07	-2.69E-05	-1.17E-06	-2.38E-05	1.12E-05	-6.57E-06	9.99E-07	4.27E-06	-7.63E-06	1.19E-05	-6.22E-06	1.38E-05	1.43E-06	7.60E-06	5.56E-06	-2.22E-05	6.94E-06
ProcCoord2	1.83E-05	3.06E-05	-1.86E-06	1.67E-06	3.49E-06	-1.39E-06	5.28E-06	-5.51E-06	6.90E-06	-8.50E-06	1.55E-07	-5.19E-06	-7.59E-06	-5.97E-06	-1.61E-05	-1.00E-05	-8.55E-06	-4.23E-06	-3.26E-06	-9.65E-06	7.83E-06	-2.60E-06	2.44E-07	2.99E-06	1.47E-06	3.21E-06	-2.56E-06	7.10E-06	-3.74E-06	7.49E-06
ProcCoord3	1.17E-05	-1.86E-06	3.24E-05	5.95E-06	2.07E-05	2.80E-06	1.14E-05	2.71E-06	-8.08E-06	2.25E-06	-1.17E-05	-5.53E-06	-2.33E-05	-2.19E-06	-2.82E-05	6.28E-06	-2.39E-05	1.00E-06	-2.24E-05	-7.56E-06	1.49E-05	-9.27E-06	2.04E-05	-5.33E-06	1.82E-05	4.41E-06	3.81E-06	4.83E-06	-1.58E-05	1.51E-06
ProcCoord4	-4.63E-06	1.67E-06	5.95E-06	1.94E-05	4.35E-06	9.67E-06	5.18E-06	6.91E-06	9.04E-06	1.85E-06	-1.09E-06	9.13E-07	-7.94E-07	-6.24E-06	-1.05E-05	-8.78E-06	-5.33E-07	-1.55E-05	-1.65E-06	-1.50E-05	1.83E-05	-2.19E-06	9.32E-06	4.42E-06	5.75E-06	6.39E-06	-2.09E-05	1.61E-06	-1.79E-05	-5.08E-06
ProcCoord5	1.24E-05	3.49E-06	2.07E-05	4.35E-06	2.29E-05	2.48E-06	9.80E-06	1.69E-06	-5.40E-06	3.87E-08	-6.43E-06	-5.96E-06	-1.86E-05	-7.90E-07	-2.38E-05	3.89E-06	-2.06E-05	7.25E-07	-1.04E-05	-7.36E-06	1.14E-05	-1.11E-05	1.70E-05	-2.28E-06	1.33E-05	-1.17E-06	-1.87E-06	7.45E-06	-2.05E-05	4.53E-06
ProcCoord6	-2.31E-06	-1.39E-06	2.80E-06	9.67E-06	2.48E-06	1.50E-05	1.98E-06	1.09E-05	1.35E-06	3.53E-06	2.92E-06	-1.33E-06	2.15E-06	-2.73E-06	-1.49E-06	-5.01E-06	3.51E-07	-1.48E-05	6.33E-06	-8.19E-06	1.44E-05	-5.98E-06	1.13E-05	5.70E-06	1.30E-06	7.28E-06	-2.43E-05	-3.49E-06	-1.93E-05	-9.22E-06
ProcCoord7	4.01E-06	5.28E-06	1.14E-05	5.18E-06	9.80E-06	1.98E-06	2.47E-05	1.40E-07	6.33E-06	2.03E-06	-1.10E-05	-3.15E-07	-8.19E-06	-1.45E-06	-2.20E-05	3.42E-06	-1.55E-05	-5.09E-06	-1.01E-05	-1.27E-05	1.40E-05	-9.96E-06	6.40E-06	-3.25E-06	1.57E-05	1.85E-06	-3.18E-06	8.53E-06	-2.24E-05	4.35E-06
ProcCoord8	-3.82E-06	-5.51E-06	2.71E-06	6.91E-06	1.69E-06	1.09E-05	1.40E-07	1.56E-05	3.79E-07	7.01E-06	4.25E-06	5.93E-07	1.86E-06	-3.88E-06	-1.03E-06	-6.12E-06	2.20E-06	-1.43E-05	1.76E-06	-3.59E-06	1.38E-05	-6.30E-06	1.11E-05	4.82E-06	6.71E-07	5.25E-06	-2.04E-05	-1.65E-06	-1.54E-05	-9.78E-06
ProcCoord9	-1.16E-05	6.90E-06	-8.08E-06	9.04E-06	-5.40E-06	1.35E-06	6.33E-06	3.79E-07	5.66E-05	-1.30E-05	3.28E-06	3.81E-06	-1.51E-06	9.86E-07	-1.49E-05	8.85E-07	-6.23E-06	-8.84E-06	-4.85E-06	-1.63E-05	4.02E-06	-4.92E-06	-8.16E-06	-6.59E-06	5.79E-06	-1.81E-06	-1.37E-05	1.78E-05	-1.56E-06	1.03E-05
ProcCoord10	-6.47E-06	-8.50E-06	2.25E-06	1.85E-06	3.87E-08	3.53E-06	2.03E-06	7.01E-06	-1.30E-05	1.75E-05	5.45E-07	7.18E-06	6.56E-06	-3.39E-06	4.02E-06	-3.67E-06	1.06E-05	-8.06E-06	3.74E-06	-4.16E-07	8.68E-06	-1.58E-06	6.36E-06	3.17E-06	3.78E-06	-1.08E-07	-1.91E-05	-4.84E-06	-1.00E-05	-9.64E-06
ProcCoord11	-6.35E-06	1.55E-07	-1.17E-05	-1.09E-06	-6.43E-06	2.92E-06	-1.10E-05	4.25E-06	3.28E-06	5.45E-07	5.07E-05	2.36E-06	5.20E-06	-2.39E-06	1.88E-06	-2.70E-06	1.14E-06	3.49E-07	5.31E-06	5.61E-06	-1.03E-05	-4.03E-06	-2.65E-06	-4.77E-07	-6.99E-06	-6.50E-06	1.10E-06	2.03E-06	-1.32E-05	-1.04E-06
ProcCoord12	-1.28E-05	-5.19E-06	-5.53E-06	9.13E-07	-5.96E-06	-1.33E-06	-3.15E-07	5.93E-07	3.81E-06	7.18E-06	2.36E-06	2.28E-05	2.16E-06	-4.47E-06	4.28E-06	-3.62E-06	1.48E-05	-5.17E-06	4.31E-06	-2.82E-06	1.80E-06	1.03E-06	-6.32E-06	2.46E-06	1.50E-06	5.45E-07	-5.11E-06	-5.75E-06	1.02E-06	-7.13E-06
ProcCoord13	-1.21E-05	-7.59E-06	-2.33E-05	-7.94E-07	-1.86E-05	2.15E-06	-8.19E-06	1.86E-06	-1.51E-06	6.56E-06	5.20E-06	2.16E-06	6.18E-05	5.45E-06	2.36E-05	-3.83E-06	9.71E-06	7.11E-06	2.69E-05	7.21E-06	-5.25E-07	-1.64E-07	-8.40E-06	-3.94E-06	-7.48E-06	-4.00E-06	-3.30E-05	-6.34E-06	-1.42E-05	-5.84E-06
ProcCoord14	5.70E-07	-5.97E-06	-2.19E-06	-6.24E-06	-7.90E-07	-2.73E-06	-1.45E-06	-3.88E-06	9.86E-07	-3.39E-06	-2.39E-06	-4.47E-06	5.45E-06	3.06E-05	-1.69E-06	6.69E-06	3.68E-06	1.27E-05	1.02E-05	5.30E-06	3.13E-06	-8.01E-06	1.34E-06	-1.97E-06	-7.55E-06	-1.29E-06	-6.47E-06	-1.18E-05	-2.84E-06	-5.49E-06
ProcCoord15	-2.69E-05	-1.61E-05	-2.82E-05	-1.05E-05	-2.38E-05	-1.49E-06	-2.20E-05	-1.03E-06	-1.49E-05	4.02E-06	1.88E-06	4.28E-06	2.36E-05	-1.69E-06	1.16E-04	5.03E-06	3.34E-05	-7.37E-06	2.81E-05	1.65E-05	-2.09E-05	-6.51E-07	-1.95E-05	9.09E-06	-2.70E-05	-5.50E-06	-4.97E-05	4.16E-07	3.02E-05	5.00E-06
ProcCoord16	-1.17E-06	-1.00E-05	6.28E-06	-8.78E-06	3.89E-06	-5.01E-06	3.42E-06	-6.12E-06	8.85E-07	-3.67E-06	-2.70E-06	-3.62E-06	-3.83E-06	6.69E-06	5.03E-06	3.99E-05	1.70E-06	1.05E-05	3.10E-06	1.36E-06	-1.02E-05	-9.70E-06	-2.02E-06	-1.14E-05	1.29E-07	-1.85E-06	1.29E-06	-1.38E-06	-5.85E-06	3.20E-06
ProcCoord17	-2.38E-05	-8.55E-06	-2.39E-05	-5.33E-07	-2.06E-05	3.51E-07	-1.55E-05	2.20E-06	-6.23E-06	1.06E-05	1.14E-06	1.48E-05	9.71E-06	3.68E-06	3.34E-05	1.70E-06	1.11E-04	-2.31E-05	2.49E-05	1.11E-06	-1.54E-05	6.83E-06	-1.84E-05	5.59E-06	-2.14E-05	1.51E-06	-2.59E-05	-8.19E-06	-9.30E-06	-7.96E-06
ProcCoord18	1.12E-05	-4.23E-06	1.00E-06	-1.55E-05	7.25E-07	-1.48E-05	-5.09E-06	-1.43E-05	-8.84E-06	-8.06E-06	3.49E-07	-5.17E-06	7.11E-06	1.27E-05	-7.37E-06	1.05E-05	-2.31E-05	6.89E-05	1.52E-05	2.33E-05	-1.20E-05	-1.01E-05	-5.99E-06	-8.32E-06	-1.65E-06	-1.18E-05	2.48E-05	-1.90E-05	3.69E-06	-4.02E-06
ProcCoord19	-6.57E-06	-3.26E-06	-2.24E-05	-1.65E-06	-1.04E-05	6.33E-06	-1.01E-05	1.76E-06	-4.85E-06	3.74E-06	5.31E-06	4.31E-06	2.69E-05	1.02E-05	2.81E-05	3.10E-06	2.49E-05	1.52E-05	1.06E-04	4.48E-06	-1.68E-05	-1.47E-05	-1.08E-05	7.33E-08	-2.12E-05	-5.21E-06	-6.43E-05	-1.49E-05	-2.38E-05	-9.46E-06
ProcCoord20	9.99E-07	-9.65E-06	-7.56E-06	-1.50E-05	-7.36E-06	-8.19E-06	-1.27E-05	-3.59E-06	-1.63E-05	-4.16E-07	5.61E-06	-2.82E-06	7.21E-06	5.30E-06	1.65E-05	1.36E-06	1.11E-06	2.33E-05	4.48E-06	4.24E-05	-1.79E-05	3.15E-06	-3.51E-06	-5.15E-06	-7.00E-06	-1.20E-05	1.67E-05	-1.27E-05	1.97E-05	-5.93E-06
ProcCoord21	4.27E-06	7.83E-06	1.49E-05	1.83E-05	1.14E-05	1.44E-05	1.40E-05	1.38E-05	4.02E-06	8.68E-06	-1.03E-05	1.80E-06	-5.25E-07	3.13E-06	-2.09E-05	-1.02E-05	-1.54E-05	-1.20E-05	-1.68E-05	-1.79E-05	8.04E-05	-2.18E-05	1.56E-05	8.54E-06	-1.48E-06	4.38E-06	-5.42E-05	-4.91E-06	-2.50E-05	-1.41E-05
ProcCoord22	-7.63E-06	-2.60E-06	-9.27E-06	-2.19E-06	-1.11E-05	-5.98E-06	-9.96E-06	-6.30E-06	-4.92E-06	-1.58E-06	-4.03E-06	1.03E-06	-1.64E-07	-8.01E-06	-6.51E-07	-9.70E-06	6.83E-06	-1.01E-05	-1.47E-05	3.15E-06	-2.18E-05	6.62E-05	-1.17E-05	4.44E-06	3.77E-06	-2.22E-05	5.87E-05	-7.50E-06	2.67E-05	1.38E-06
ProcCoord23	1.19E-05	2.44E-07	2.04E-05	9.32E-06	1.70E-05	1.13E-05	6.40E-06	1.11E-05	-8.16E-06	6.36E-06	-2.65E-06	-6.32E-06	-8.40E-06	1.34E-06	-1.95E-05	-2.02E-06	-1.84E-05	-5.99E-06	-1.08E-05	-3.51E-06	1.56E-05	-1.17E-05	4.05E-05	2.19E-06	1.23E-05	3.14E-06	-2.95E-05	-5.71E-06	-2.66E-05	-9.77E-06
ProcCoord24	-6.22E-06	2.99E-06	-5.33E-06	4.42E-06	-2.28E-06	5.70E-06	-3.25E-06	4.82E-06	-6.59E-06	3.17E-06	-4.77E-07	2.46E-06	-3.94E-06	-1.97E-06	9.09E-06	-1.14E-05	5.59E-06	-8.32E-06	7.33E-08	-5.15E-06	8.54E-06	4.44E-06	2.19E-06	3.49E-05	-3.46E-06	-1.04E-05	1.18E-06	-1.25E-05	4.90E-06	-1.32E-05
ProcCoord25	1.38E-05	1.47E-06	1.82E-05	5.75E-06	1.33E-05	1.30E-06	1.57E-05	6.71E-07	5.79E-06	3.78E-06	-6.99E-06	1.50E-06	-7.48E-06	-7.55E-06	-2.70E-05	1.29E-07	-2.14E-05	-1.65E-06	-2.12E-05	-7.00E-06	-1.48E-06	3.77E-06	1.23E-05	-3.46E-06	4.91E-05	-1.28E-05	-1.02E-05	1.07E-05	-3.23E-05	3.38E-06
ProcCoord26	1.43E-06	3.21E-06	4.41E-06	6.39E-06	-1.17E-06	7.28E-06	1.85E-06	5.25E-06	-1.81E-06	-1.08E-07	-6.50E-06	5.45E-07	-4.00E-06	-1.29E-06	-5.50E-06	-1.85E-06	1.51E-06	-1.18E-05	-5.21E-06	-1.20E-05	4.38E-06	-2.22E-05	3.14E-06	-1.04E-05	-1.28E-05	5.89E-05	7.08E-06	-1.06E-05	1.32E-05	-1.14E-05
ProcCoord27	7.60E-06	-2.56E-06	3.81E-06	-2.09E-05	-1.87E-06	-2.43E-05	-3.18E-06	-2.04E-05	-1.37E-05	-1.91E-05	1.10E-06	-5.11E-06	-3.30E-05	-6.47E-06	-4.97E-05	1.29E-06	-2.59E-05	2.48E-05	-6.43E-05	1.67E-05	-5.42E-05	5.87E-05	-2.95E-05	1.18E-06	-1.02E-05	7.08E-06	2.50E-04	-1.46E-05	2.31E-05	3.68E-06
ProcCoord28	5.56E-06	7.10E-06	4.83E-06	1.61E-06	7.45E-06	-3.49E-06	8.53E-06	-1.65E-06	1.78E-05	-4.84E-06	2.03E-06	-5.75E-06	-6.34E-06	-1.18E-05	4.16E-07	-1.38E-06	-8.19E-06	-1.90E-05	-1.49E-05	-1.27E-05	-4.91E-06	-7.50E-06	-5.71E-06	-1.25E-05	1.07E-05	-1.06E-05	-1.46E-05	5.00E-05	-2.61E-06	3.23E-05
ProcCoord29	-2.22E-05	-3.74E-06	-1.58E-05	-1.79E-05	-2.05E-05	-1.93E-05	-2.24E-05	-1.54E-05	-1.56E-06	-1.00E-05	-1.32E-05	1.02E-06	-1.42E-05	-2.84E-06	3.02E-05	-5.85E-06	-9.30E-06	3.69E-06	-2.38E-05	1.97E-05	-2.50E-05	2.67E-05	-2.66E-05	4.90E-06	-3.23E-05	1.32E-05	2.31E-05	-2.61E-06	1.73E-04	8.43E-06
ProcCoord30	6.94E-06	7.49E-06	1.51E-06	-5.08E-06	4.53E-06	-9.22E-06	4.35E-06	-9.78E-06	1.03E-05	-9.64E-06	-1.04E-06	-7.13E-06	-5.84E-06	-5.49E-06	5.00E-06	3.20E-06	-7.96E-06	-4.02E-06	-9.46E-06	-5.93E-06	-1.41E-05	1.38E-06	-9.77E-06	-1.32E-05	3.38E-06	-1.14E-05	3.68E-06	3.23E-05	8.43E-06	3.65E-05
