# Supplementary material for: Fluctuations in Evolutionary Integration Allow for Big Brains and Disparate Faces
Source: Sci Rep. 2017 Jan 16;7:40431. doi: 10.1038/srep40431 (PMC5238424; doi:10.1038/srep40431)
Supplement: Supplementary Dataset 7 [file srep40431-s9.csv]

	ProcCoord1	ProcCoord2	ProcCoord3	ProcCoord4	ProcCoord5	ProcCoord6	ProcCoord7	ProcCoord8	ProcCoord9	ProcCoord10	ProcCoord11	ProcCoord12	ProcCoord13	ProcCoord14	ProcCoord15	ProcCoord16	ProcCoord17	ProcCoord18	ProcCoord19	ProcCoord20
ProcCoord1	4.66E-05	1.99E-05	1.42E-05	1.03E-05	-4.75E-06	-5.94E-06	3.73E-06	4.96E-08	-3.08E-05	2.94E-06	-3.20E-05	4.52E-06	-2.35E-05	-1.47E-05	-7.02E-06	9.31E-06	-2.44E-05	-2.24E-05	5.80E-05	-3.96E-06
ProcCoord2	1.99E-05	7.53E-05	8.24E-06	2.57E-05	-5.72E-06	-1.61E-06	-7.76E-07	-1.03E-05	-5.28E-05	-4.90E-05	-3.82E-06	-3.03E-05	1.41E-05	-2.77E-05	-2.19E-05	-1.27E-05	-1.63E-05	-1.78E-05	5.91E-05	4.84E-05
ProcCoord3	1.42E-05	8.24E-06	8.03E-05	5.38E-06	2.39E-05	9.07E-06	3.32E-06	3.14E-06	-9.15E-05	6.54E-07	-6.10E-05	1.83E-05	-4.26E-05	7.65E-06	2.38E-05	-5.33E-06	-1.17E-05	-3.43E-05	6.12E-05	-1.28E-05
ProcCoord4	1.03E-05	2.57E-05	5.38E-06	4.14E-05	1.19E-06	2.45E-06	-2.28E-05	1.65E-07	-3.36E-05	-3.89E-05	-2.04E-06	-5.28E-05	-1.29E-05	-5.38E-06	2.47E-05	-3.65E-05	5.41E-07	5.93E-06	2.93E-05	5.80E-05
ProcCoord5	-4.75E-06	-5.72E-06	2.39E-05	1.19E-06	6.54E-05	2.15E-05	2.91E-05	-3.96E-06	-5.00E-05	4.93E-06	-6.72E-05	-5.13E-07	-6.82E-05	-6.99E-06	1.18E-05	3.17E-05	2.20E-05	-4.01E-06	3.80E-05	-3.81E-05
ProcCoord6	-5.94E-06	-1.61E-06	9.07E-06	2.45E-06	2.15E-05	2.12E-05	2.80E-06	2.95E-06	-3.14E-05	-1.73E-05	-1.00E-05	-1.36E-05	-2.03E-05	2.91E-06	1.25E-05	-3.16E-06	1.44E-05	2.70E-07	7.35E-06	5.92E-06
ProcCoord7	3.73E-06	-7.76E-07	3.32E-06	-2.28E-05	2.91E-05	2.80E-06	1.07E-04	-1.93E-05	-4.90E-05	4.62E-05	-6.53E-05	6.01E-05	-2.15E-05	-3.10E-05	-2.93E-05	8.38E-05	-1.50E-06	-2.47E-05	2.34E-05	-9.43E-05
ProcCoord8	4.96E-08	-1.03E-05	3.14E-06	1.65E-07	-3.96E-06	2.95E-06	-1.93E-05	3.39E-05	-3.33E-05	-3.18E-05	3.01E-05	-1.08E-05	1.54E-05	2.46E-05	1.73E-05	-4.17E-05	-6.83E-06	7.08E-06	-2.54E-06	2.58E-05
ProcCoord9	-3.08E-05	-5.28E-05	-9.15E-05	-3.36E-05	-5.00E-05	-3.14E-05	-4.90E-05	-3.33E-05	4.20E-04	1.30E-04	-1.29E-05	5.95E-06	-2.33E-05	-3.10E-05	-1.22E-04	4.39E-05	-4.30E-05	3.97E-05	2.08E-06	-3.77E-05
ProcCoord10	2.94E-06	-4.90E-05	6.54E-07	-3.89E-05	4.93E-06	-1.73E-05	4.62E-05	-3.18E-05	1.30E-04	1.42E-04	-7.91E-05	7.07E-05	-4.38E-05	-2.94E-05	-5.96E-05	8.16E-05	-2.84E-05	-2.23E-05	2.59E-05	-1.06E-04
ProcCoord11	-3.20E-05	-3.82E-06	-6.10E-05	-2.04E-06	-6.72E-05	-1.00E-05	-6.53E-05	3.01E-05	-1.29E-05	-7.91E-05	2.39E-04	-2.42E-05	1.39E-04	3.91E-05	2.39E-06	-7.58E-05	-1.52E-05	3.08E-05	-1.27E-04	9.52E-05
ProcCoord12	4.52E-06	-3.03E-05	1.83E-05	-5.28E-05	-5.13E-07	-1.36E-05	6.01E-05	-1.08E-05	5.95E-06	7.07E-05	-2.42E-05	1.23E-04	1.15E-05	-1.56E-05	-4.30E-05	7.95E-05	-1.50E-05	-3.97E-05	-1.76E-05	-1.11E-04
ProcCoord13	-2.35E-05	1.41E-05	-4.26E-05	-1.29E-05	-6.82E-05	-2.03E-05	-2.15E-05	1.54E-05	-2.33E-05	-4.38E-05	1.39E-04	1.15E-05	1.89E-04	1.81E-05	-2.10E-05	-2.84E-05	-1.84E-05	5.38E-06	-1.09E-04	4.09E-05
ProcCoord14	-1.47E-05	-2.77E-05	7.65E-06	-5.38E-06	-6.99E-06	2.91E-06	-3.10E-05	2.46E-05	-3.10E-05	-2.94E-05	3.91E-05	-1.56E-05	1.81E-05	7.29E-05	5.28E-05	-6.39E-05	5.24E-06	1.54E-05	-3.92E-05	2.62E-05
ProcCoord15	-7.02E-06	-2.19E-05	2.38E-05	2.47E-05	1.18E-05	1.25E-05	-2.93E-05	1.73E-05	-1.22E-04	-5.96E-05	2.39E-06	-4.30E-05	-2.10E-05	5.28E-05	1.74E-04	-6.77E-05	5.52E-05	1.87E-05	-8.78E-05	6.62E-05
ProcCoord16	9.31E-06	-1.27E-05	-5.33E-06	-3.65E-05	3.17E-05	-3.16E-06	8.38E-05	-4.17E-05	4.39E-05	8.16E-05	-7.58E-05	7.95E-05	-2.84E-05	-6.39E-05	-6.77E-05	1.76E-04	1.09E-05	-3.08E-05	-2.32E-06	-1.48E-04
ProcCoord17	-2.44E-05	-1.63E-05	-1.17E-05	5.41E-07	2.20E-05	1.44E-05	-1.50E-06	-6.83E-06	-4.30E-05	-2.84E-05	-1.52E-05	-1.50E-05	-1.84E-05	5.24E-06	5.52E-05	1.09E-05	1.75E-04	5.17E-05	-1.38E-04	-1.63E-05
ProcCoord18	-2.24E-05	-1.78E-05	-3.43E-05	5.93E-06	-4.01E-06	2.70E-07	-2.47E-05	7.08E-06	3.97E-05	-2.23E-05	3.08E-05	-3.97E-05	5.38E-06	1.54E-05	1.87E-05	-3.08E-05	5.17E-05	7.42E-05	-6.09E-05	7.81E-06
ProcCoord19	5.80E-05	5.91E-05	6.12E-05	2.93E-05	3.80E-05	7.35E-06	2.34E-05	-2.54E-06	2.08E-06	2.59E-05	-1.27E-04	-1.76E-05	-1.09E-04	-3.92E-05	-8.78E-05	-2.32E-06	-1.38E-04	-6.09E-05	2.80E-04	9.50E-07
ProcCoord20	-3.96E-06	4.84E-05	-1.28E-05	5.80E-05	-3.81E-05	5.92E-06	-9.43E-05	2.58E-05	-3.77E-05	-1.06E-04	9.52E-05	-1.11E-04	4.09E-05	2.62E-05	6.62E-05	-1.48E-04	-1.63E-05	7.81E-06	9.50E-07	1.93E-04
