# Supplementary material for: Fluctuations in Evolutionary Integration Allow for Big Brains and Disparate Faces
Source: Sci Rep. 2017 Jan 16;7:40431. doi: 10.1038/srep40431 (PMC5238424; doi:10.1038/srep40431)
Supplement: Supplementary Dataset 8 [file srep40431-s10.csv]

	ProcCoord1	ProcCoord2	ProcCoord3	ProcCoord4	ProcCoord5	ProcCoord6	ProcCoord7	ProcCoord8	ProcCoord9	ProcCoord10	ProcCoord11	ProcCoord12	ProcCoord13	ProcCoord14	ProcCoord15	ProcCoord16	ProcCoord17	ProcCoord18	ProcCoord19	ProcCoord20
ProcCoord1	1.57E-04	4.58E-05	-7.76E-05	3.46E-05	3.87E-05	-1.51E-05	-4.44E-05	4.96E-05	-4.04E-05	-2.94E-05	4.33E-06	-3.76E-05	-1.14E-05	4.66E-05	2.36E-05	1.70E-05	-8.90E-06	-4.15E-05	-4.13E-05	-6.99E-05
ProcCoord2	4.58E-05	2.06E-04	-9.59E-05	-6.96E-05	-6.89E-05	-2.01E-05	-1.66E-05	-4.93E-05	-6.56E-06	1.62E-05	1.02E-04	-5.30E-06	-8.90E-05	1.34E-05	4.65E-05	-3.39E-05	4.26E-05	-8.64E-06	4.03E-05	-4.86E-05
ProcCoord3	-7.76E-05	-9.59E-05	3.86E-04	1.05E-04	-2.73E-05	-7.93E-05	-2.16E-05	-1.50E-06	-5.32E-05	-1.50E-04	2.75E-05	-5.87E-06	-1.06E-04	6.50E-05	-7.01E-05	1.33E-04	-4.34E-05	3.97E-05	-1.51E-05	-1.01E-05
ProcCoord4	3.46E-05	-6.96E-05	1.05E-04	1.30E-04	8.50E-05	-2.69E-05	7.15E-07	4.74E-05	-9.07E-06	-9.83E-05	-8.32E-06	-2.72E-05	-6.82E-05	2.67E-05	-5.79E-05	8.12E-05	-3.23E-05	-2.37E-05	-4.95E-05	-3.97E-05
ProcCoord5	3.87E-05	-6.89E-05	-2.73E-05	8.50E-05	2.67E-04	5.90E-05	-1.75E-05	6.28E-05	-4.47E-05	-8.51E-05	-4.82E-05	-5.11E-05	-3.45E-05	7.76E-05	-3.01E-05	5.64E-05	-2.84E-05	-6.23E-05	-7.51E-05	-7.32E-05
ProcCoord6	-1.51E-05	-2.01E-05	-7.93E-05	-2.69E-05	5.90E-05	1.53E-04	-3.06E-05	-3.97E-06	3.29E-05	9.62E-06	1.72E-05	-1.14E-05	-6.65E-07	-1.29E-05	3.76E-07	-3.56E-05	3.52E-06	-3.15E-05	1.28E-05	-2.05E-05
ProcCoord7	-4.44E-05	-1.66E-05	-2.16E-05	7.15E-07	-1.75E-05	-3.06E-05	1.86E-04	-1.46E-05	-2.74E-05	-5.17E-06	-4.10E-06	6.83E-06	-6.86E-05	-2.66E-05	-3.55E-05	2.90E-05	2.23E-06	2.22E-05	3.07E-05	3.48E-05
ProcCoord8	4.96E-05	-4.93E-05	-1.50E-06	4.74E-05	6.28E-05	-3.97E-06	-1.46E-05	7.45E-05	-2.33E-05	-3.12E-05	-2.12E-05	-9.02E-06	1.37E-05	2.87E-06	-1.71E-05	-4.32E-06	-1.50E-05	-1.99E-05	-3.34E-05	-7.00E-06
ProcCoord9	-4.04E-05	-6.56E-06	-5.32E-05	-9.07E-06	-4.47E-05	3.29E-05	-2.74E-05	-2.33E-05	3.02E-04	1.02E-04	-1.07E-04	-3.08E-05	4.15E-05	-1.12E-05	-6.84E-05	-3.62E-06	1.03E-05	-5.13E-05	-1.31E-05	1.07E-06
ProcCoord10	-2.94E-05	1.62E-05	-1.50E-04	-9.83E-05	-8.51E-05	9.62E-06	-5.17E-06	-3.12E-05	1.02E-04	2.22E-04	-3.93E-05	2.96E-05	1.02E-04	-5.17E-05	3.51E-05	-1.07E-04	4.50E-05	-2.88E-05	2.51E-05	3.99E-05
ProcCoord11	4.33E-06	1.02E-04	2.75E-05	-8.32E-06	-4.82E-05	1.72E-05	-4.10E-06	-2.12E-05	-1.07E-04	-3.93E-05	2.51E-04	4.63E-05	-1.17E-04	7.51E-06	1.38E-05	-2.14E-05	-1.39E-05	-1.55E-05	-6.39E-06	-6.71E-05
ProcCoord12	-3.76E-05	-5.30E-06	-5.87E-06	-2.72E-05	-5.11E-05	-1.14E-05	6.83E-06	-9.02E-06	-3.08E-05	2.96E-05	4.63E-05	6.44E-05	3.39E-05	-3.34E-05	2.57E-05	-5.15E-05	5.71E-06	5.14E-06	6.85E-06	3.87E-05
ProcCoord13	-1.14E-05	-8.90E-05	-1.06E-04	-6.82E-05	-3.45E-05	-6.65E-07	-6.86E-05	1.37E-05	4.15E-05	1.02E-04	-1.17E-04	3.39E-05	3.06E-04	-7.71E-05	1.31E-05	-6.00E-05	-1.58E-05	5.26E-05	-8.22E-06	9.31E-05
ProcCoord14	4.66E-05	1.34E-05	6.50E-05	2.67E-05	7.76E-05	-1.29E-05	-2.66E-05	2.87E-06	-1.12E-05	-5.17E-05	7.51E-06	-3.34E-05	-7.71E-05	1.45E-04	2.03E-06	3.74E-05	-2.67E-05	-5.22E-05	-5.72E-05	-7.50E-05
ProcCoord15	2.36E-05	4.65E-05	-7.01E-05	-5.79E-05	-3.01E-05	3.76E-07	-3.55E-05	-1.71E-05	-6.84E-05	3.51E-05	1.38E-05	2.57E-05	1.31E-05	2.03E-06	1.33E-04	-8.47E-05	1.31E-05	2.30E-05	7.25E-06	2.69E-05
ProcCoord16	1.70E-05	-3.39E-05	1.33E-04	8.12E-05	5.64E-05	-3.56E-05	2.90E-05	-4.32E-06	-3.62E-06	-1.07E-04	-2.14E-05	-5.15E-05	-6.00E-05	3.74E-05	-8.47E-05	1.95E-04	-3.04E-05	-1.07E-05	-3.48E-05	-6.99E-05
ProcCoord17	-8.90E-06	4.26E-05	-4.34E-05	-3.23E-05	-2.84E-05	3.52E-06	2.23E-06	-1.50E-05	1.03E-05	4.50E-05	-1.39E-05	5.71E-06	-1.58E-05	-2.67E-05	1.31E-05	-3.04E-05	5.28E-05	-1.04E-05	3.20E-05	1.80E-05
ProcCoord18	-4.15E-05	-8.64E-06	3.97E-05	-2.37E-05	-6.23E-05	-3.15E-05	2.22E-05	-1.99E-05	-5.13E-05	-2.88E-05	-1.55E-05	5.14E-06	5.26E-05	-5.22E-05	2.30E-05	-1.07E-05	-1.04E-05	1.14E-04	4.35E-05	5.66E-05
ProcCoord19	-4.13E-05	4.03E-05	-1.51E-05	-4.95E-05	-7.51E-05	1.28E-05	3.07E-05	-3.34E-05	-1.31E-05	2.51E-05	-6.39E-06	6.85E-06	-8.22E-06	-5.72E-05	7.25E-06	-3.48E-05	3.20E-05	4.35E-05	8.93E-05	4.64E-05
ProcCoord20	-6.99E-05	-4.86E-05	-1.01E-05	-3.97E-05	-7.32E-05	-2.05E-05	3.48E-05	-7.00E-06	1.07E-06	3.99E-05	-6.71E-05	3.87E-05	9.31E-05	-7.50E-05	2.69E-05	-6.99E-05	1.80E-05	5.66E-05	4.64E-05	1.26E-04
