# Supplementary material for: Fluctuations in Evolutionary Integration Allow for Big Brains and Disparate Faces
Source: Sci Rep. 2017 Jan 16;7:40431. doi: 10.1038/srep40431 (PMC5238424; doi:10.1038/srep40431)
Supplement: Supplementary Dataset 9 [file srep40431-s11.csv]

	ProcCoord1	ProcCoord2	ProcCoord3	ProcCoord4	ProcCoord5	ProcCoord6	ProcCoord7	ProcCoord8	ProcCoord9	ProcCoord10	ProcCoord11	ProcCoord12	ProcCoord13	ProcCoord14	ProcCoord15	ProcCoord16	ProcCoord17	ProcCoord18	ProcCoord19	ProcCoord20	ProcCoord21	ProcCoord22	ProcCoord23	ProcCoord24	ProcCoord25	ProcCoord26	ProcCoord27	ProcCoord28	ProcCoord29	ProcCoord30	ProcCoord31	ProcCoord32	ProcCoord33	ProcCoord34	ProcCoord35	ProcCoord36	ProcCoord37	ProcCoord38	ProcCoord39	ProcCoord40
ProcCoord1	4.15E-05	6.79E-08	2.93E-05	1.05E-06	2.53E-05	-3.61E-06	3.38E-05	-5.88E-06	-1.01E-06	5.90E-06	-3.62E-05	3.52E-06	-3.07E-05	-6.83E-06	-3.12E-05	5.07E-06	-3.29E-05	-7.97E-06	-3.37E-05	-1.60E-05	-3.31E-05	-6.82E-06	-1.33E-06	2.94E-05	-1.77E-05	2.43E-06	1.02E-05	2.50E-05	9.47E-06	-1.26E-05	-7.74E-06	-1.40E-05	2.99E-05	1.07E-05	1.53E-05	9.41E-06	1.39E-05	-6.93E-06	1.66E-05	-1.19E-05
ProcCoord2	6.79E-08	2.19E-05	-3.81E-06	1.38E-05	-4.44E-06	7.24E-06	-7.74E-06	4.12E-06	-3.49E-06	-4.37E-06	4.88E-06	-1.10E-05	2.48E-06	-1.06E-05	4.96E-06	-1.17E-05	1.08E-06	-1.23E-05	1.80E-05	-7.71E-06	6.92E-06	-1.07E-05	-2.01E-06	-3.46E-06	1.10E-05	-7.25E-06	-1.25E-05	1.65E-06	6.20E-06	-2.73E-06	5.59E-06	3.86E-06	-9.10E-06	1.35E-05	-7.08E-06	1.01E-05	-2.70E-06	1.57E-06	-8.24E-06	3.93E-06
ProcCoord3	2.93E-05	-3.81E-06	3.81E-05	-2.62E-06	2.79E-05	-1.75E-06	3.05E-05	-4.81E-06	-1.54E-05	6.51E-06	-3.72E-05	8.60E-06	-2.98E-05	8.25E-07	-1.93E-05	5.08E-06	-2.49E-05	-6.41E-06	-2.50E-05	-1.05E-05	-2.96E-05	-4.16E-06	1.52E-06	2.72E-05	-1.94E-05	-4.49E-06	1.04E-05	1.74E-05	2.51E-06	-1.68E-05	-2.16E-06	-1.48E-05	1.58E-05	1.03E-05	1.56E-05	1.29E-05	1.39E-05	-5.40E-06	1.70E-05	-1.32E-05
ProcCoord4	1.05E-06	1.38E-05	-2.62E-06	1.55E-05	-2.31E-06	6.65E-06	-8.35E-06	5.71E-06	-1.45E-07	-2.99E-06	2.31E-06	-1.34E-05	-2.05E-06	-6.53E-06	6.11E-06	-1.49E-05	-3.23E-07	-7.81E-06	7.85E-06	-4.49E-06	5.54E-06	-9.55E-06	1.71E-07	-5.09E-06	8.85E-06	-7.78E-06	-1.40E-05	6.50E-07	1.19E-05	-2.44E-06	3.61E-06	3.43E-06	-4.95E-06	8.34E-06	-8.00E-06	1.27E-05	-4.91E-07	4.35E-06	-4.16E-06	3.75E-06
ProcCoord5	2.53E-05	-4.44E-06	2.79E-05	-2.31E-06	3.31E-05	-5.15E-07	3.24E-05	-5.21E-06	-1.14E-05	4.75E-06	-3.61E-05	4.04E-06	-3.29E-05	-1.16E-06	-2.07E-05	8.30E-06	-2.03E-05	-3.65E-06	-2.80E-05	-1.18E-05	-2.48E-05	1.21E-06	-6.42E-06	2.36E-05	-1.73E-05	2.57E-06	1.31E-05	1.50E-05	1.33E-05	-9.79E-06	-4.35E-06	-1.45E-05	1.42E-05	6.09E-06	1.14E-05	8.06E-06	1.47E-05	-7.06E-06	1.69E-05	-1.33E-05
ProcCoord6	-3.61E-06	7.24E-06	-1.75E-06	6.65E-06	-5.15E-07	7.69E-06	-5.81E-06	5.04E-06	-3.96E-06	-2.08E-06	3.53E-06	-6.16E-06	-2.91E-07	-2.67E-06	6.33E-06	-7.50E-06	3.43E-06	-5.78E-06	9.88E-06	-2.54E-06	6.55E-06	-4.22E-06	-3.77E-07	-4.88E-06	5.58E-06	-6.68E-06	-8.59E-06	-1.24E-06	1.77E-06	-2.62E-06	6.76E-06	6.41E-07	-1.06E-05	6.54E-06	-5.44E-06	8.85E-06	-2.85E-08	2.61E-06	-2.90E-06	1.09E-06
ProcCoord7	3.38E-05	-7.74E-06	3.05E-05	-8.35E-06	3.24E-05	-5.81E-06	5.04E-05	-1.00E-05	-1.76E-05	5.41E-06	-3.68E-05	1.10E-05	-2.85E-05	-4.03E-06	-3.35E-05	1.60E-05	-3.17E-05	-4.26E-06	-4.36E-05	-1.42E-05	-3.02E-05	2.31E-06	-5.86E-06	3.43E-05	-1.82E-05	1.01E-05	2.26E-05	2.26E-05	6.94E-06	-7.73E-06	-9.56E-06	-1.50E-05	2.88E-05	2.63E-06	1.94E-05	4.67E-07	1.39E-05	-1.36E-05	1.68E-05	-1.42E-05
ProcCoord8	-5.88E-06	4.12E-06	-4.81E-06	5.71E-06	-5.21E-06	5.04E-06	-1.00E-05	8.34E-06	-4.46E-06	-2.53E-06	7.88E-06	-5.39E-06	4.86E-06	3.08E-07	8.64E-06	-9.57E-06	3.99E-06	-1.74E-06	1.35E-05	1.93E-06	9.89E-06	-4.45E-06	2.01E-06	-8.80E-06	6.45E-06	-7.98E-06	-9.13E-06	-4.70E-06	-1.13E-06	-1.66E-06	5.35E-06	2.85E-06	-1.19E-05	4.83E-06	-5.67E-06	5.96E-06	-2.02E-06	4.10E-06	-2.32E-06	3.62E-06
ProcCoord9	-1.01E-06	-3.49E-06	-1.54E-05	-1.45E-07	-1.14E-05	-3.96E-06	-1.76E-05	-4.46E-06	1.15E-04	1.85E-05	-7.18E-06	-2.75E-06	-1.09E-05	-1.05E-05	-2.95E-05	1.20E-06	-1.76E-05	1.76E-06	-3.72E-06	-1.00E-05	-7.91E-06	-1.96E-06	-1.19E-05	-3.58E-06	-1.19E-05	9.12E-06	-1.57E-05	1.13E-05	1.55E-05	6.28E-06	1.66E-06	-1.88E-06	1.93E-05	3.14E-06	1.55E-07	-1.61E-05	5.66E-06	5.27E-06	4.56E-06	2.29E-06
ProcCoord10	5.90E-06	-4.37E-06	6.51E-06	-2.99E-06	4.75E-06	-2.08E-06	5.41E-06	-2.53E-06	1.85E-05	1.19E-05	-8.07E-06	6.56E-06	-7.53E-06	-1.65E-06	-9.76E-06	4.47E-06	-1.05E-05	-3.56E-06	-3.23E-06	-6.37E-06	-7.83E-06	-3.29E-06	-4.60E-06	8.56E-06	-5.94E-06	-2.00E-07	-2.50E-06	8.01E-06	6.83E-07	-6.41E-06	1.32E-06	-7.40E-06	5.65E-06	6.18E-06	5.13E-06	8.54E-07	2.53E-06	-4.66E-09	3.57E-06	-5.68E-06
ProcCoord11	-3.62E-05	4.88E-06	-3.72E-05	2.31E-06	-3.61E-05	3.53E-06	-3.68E-05	7.88E-06	-7.18E-06	-8.07E-06	6.22E-05	-3.52E-06	4.55E-05	1.12E-07	2.93E-05	-7.95E-06	2.89E-05	3.71E-06	3.11E-05	1.24E-05	3.63E-05	4.00E-06	1.74E-06	-2.93E-05	2.54E-05	-3.44E-06	-1.53E-05	-1.88E-05	-1.45E-05	1.10E-05	9.71E-06	1.48E-05	-2.68E-05	-2.82E-06	-1.56E-05	-7.31E-06	-1.99E-05	3.87E-06	-2.46E-05	1.26E-05
ProcCoord12	3.52E-06	-1.10E-05	8.60E-06	-1.34E-05	4.04E-06	-6.16E-06	1.10E-05	-5.39E-06	-2.75E-06	6.56E-06	-3.52E-06	2.21E-05	-3.85E-07	3.72E-06	-5.16E-06	1.59E-05	-2.39E-06	1.04E-06	-4.31E-06	-1.30E-06	-7.76E-06	3.88E-06	-5.34E-06	9.31E-06	-1.03E-05	3.02E-06	9.34E-06	3.08E-06	-1.49E-05	-5.93E-06	3.40E-06	-8.31E-06	1.44E-06	2.18E-06	8.90E-06	-7.90E-06	6.77E-07	-4.43E-06	5.84E-06	-7.08E-06
ProcCoord13	-3.07E-05	2.48E-06	-2.98E-05	-2.05E-06	-3.29E-05	-2.91E-07	-2.85E-05	4.86E-06	-1.09E-05	-7.53E-06	4.55E-05	-3.85E-07	5.58E-05	2.34E-06	2.36E-05	-2.86E-06	2.47E-05	4.30E-06	2.32E-05	1.34E-05	2.53E-05	2.57E-06	2.66E-06	-2.09E-05	1.62E-05	3.33E-07	-4.61E-06	-1.73E-05	-2.10E-05	1.01E-05	5.59E-06	1.36E-05	-1.94E-05	-6.37E-06	-7.61E-06	-9.51E-06	-1.74E-05	1.91E-06	-1.97E-05	1.14E-05
ProcCoord14	-6.83E-06	-1.06E-05	8.25E-07	-6.53E-06	-1.16E-06	-2.67E-06	-4.03E-06	3.08E-07	-1.05E-05	-1.65E-06	1.12E-07	3.72E-06	2.34E-06	1.79E-05	9.89E-06	-1.40E-06	5.86E-06	9.66E-06	4.13E-06	1.25E-05	4.99E-06	5.25E-06	4.62E-06	-7.08E-06	-1.08E-06	-3.76E-06	2.11E-06	-9.46E-06	-1.15E-05	-3.39E-07	8.13E-07	-3.29E-08	-6.48E-06	-7.64E-06	2.71E-06	-8.89E-07	6.96E-08	3.86E-06	3.09E-06	-1.10E-06
ProcCoord15	-3.12E-05	4.96E-06	-1.93E-05	6.11E-06	-2.07E-05	6.33E-06	-3.35E-05	8.64E-06	-2.95E-05	-9.76E-06	2.93E-05	-5.16E-06	2.36E-05	9.89E-06	5.87E-05	-1.33E-05	3.96E-05	3.72E-07	3.32E-05	1.70E-05	2.47E-05	-1.07E-06	1.01E-05	-2.42E-05	1.55E-05	-1.46E-05	-1.59E-05	-1.90E-05	-1.50E-05	-4.04E-07	6.73E-06	1.03E-05	-3.37E-05	-1.38E-06	-1.55E-05	7.68E-06	-1.27E-05	9.58E-06	-1.45E-05	7.97E-06
ProcCoord16	5.07E-06	-1.17E-05	5.08E-06	-1.49E-05	8.30E-06	-7.50E-06	1.60E-05	-9.57E-06	1.20E-06	4.47E-06	-7.95E-06	1.59E-05	-2.86E-06	-1.40E-06	-1.33E-05	3.04E-05	-3.85E-06	2.47E-06	-1.21E-05	-5.79E-06	-1.16E-05	8.39E-06	-7.84E-06	1.22E-05	-3.92E-06	1.32E-05	1.98E-05	3.59E-06	-5.59E-06	7.02E-07	-3.13E-06	-7.44E-06	8.44E-06	-5.64E-06	6.03E-06	-1.30E-05	-1.12E-06	-7.60E-06	3.45E-06	-6.78E-06
ProcCoord17	-3.29E-05	1.08E-06	-2.49E-05	-3.23E-07	-2.03E-05	3.43E-06	-3.17E-05	3.99E-06	-1.76E-05	-1.05E-05	2.89E-05	-2.39E-06	2.47E-05	5.86E-06	3.96E-05	-3.85E-06	6.38E-05	9.36E-06	1.76E-05	1.54E-05	2.18E-05	1.16E-05	-5.96E-06	-2.56E-05	1.79E-06	1.24E-06	-1.12E-05	-2.29E-05	-3.60E-06	1.50E-05	2.71E-06	1.10E-05	-2.38E-05	-1.41E-05	-1.38E-05	-9.97E-06	-7.89E-06	3.45E-06	-7.39E-06	8.14E-06
ProcCoord18	-7.97E-06	-1.23E-05	-6.41E-06	-7.81E-06	-3.65E-06	-5.78E-06	-4.26E-06	-1.74E-06	1.76E-06	-3.56E-06	3.71E-06	1.04E-06	4.30E-06	9.66E-06	3.72E-07	2.47E-06	9.36E-06	1.89E-05	-5.48E-06	1.12E-05	4.53E-06	1.21E-05	2.46E-06	-9.06E-06	-6.14E-06	6.33E-06	5.99E-06	-1.08E-05	-2.09E-07	9.77E-06	-7.38E-06	4.38E-06	2.71E-06	-1.56E-05	9.37E-07	-1.17E-05	1.26E-06	-2.45E-07	4.14E-06	2.67E-06
ProcCoord19	-3.37E-05	1.80E-05	-2.50E-05	7.85E-06	-2.80E-05	9.88E-06	-4.36E-05	1.35E-05	-3.72E-06	-3.23E-06	3.11E-05	-4.31E-06	2.32E-05	4.13E-06	3.32E-05	-1.21E-05	1.76E-05	-5.48E-06	9.89E-05	8.82E-06	4.26E-05	-8.31E-06	4.67E-06	-2.97E-05	2.70E-05	-2.14E-05	-2.21E-05	-2.30E-05	-2.54E-05	-5.63E-06	2.06E-05	9.20E-06	-5.11E-05	1.49E-05	-2.12E-05	9.46E-06	-1.96E-05	1.12E-05	-2.53E-05	6.15E-06
ProcCoord20	-1.60E-05	-7.71E-06	-1.05E-05	-4.49E-06	-1.18E-05	-2.54E-06	-1.42E-05	1.93E-06	-1.00E-05	-6.37E-06	1.24E-05	-1.30E-06	1.34E-05	1.25E-05	1.70E-05	-5.79E-06	1.54E-05	1.12E-05	8.82E-06	2.20E-05	1.23E-05	6.89E-06	6.99E-06	-1.45E-05	2.63E-06	-6.28E-07	2.55E-06	-1.56E-05	-9.59E-06	8.96E-06	-4.24E-07	9.28E-06	-8.26E-06	-1.62E-05	-2.37E-06	-8.13E-06	-4.71E-06	4.31E-06	-3.58E-06	6.17E-06
ProcCoord21	-3.31E-05	6.92E-06	-2.96E-05	5.54E-06	-2.48E-05	6.55E-06	-3.02E-05	9.89E-06	-7.91E-06	-7.83E-06	3.63E-05	-7.76E-06	2.53E-05	4.99E-06	2.47E-05	-1.16E-05	2.18E-05	4.53E-06	4.26E-05	1.23E-05	5.02E-05	7.71E-07	-4.31E-06	-2.94E-05	2.62E-05	-9.89E-06	-1.81E-05	-1.90E-05	-7.91E-06	1.18E-05	8.74E-06	1.41E-05	-2.85E-05	-4.12E-06	-1.60E-05	-5.26E-06	-1.43E-05	5.87E-06	-2.11E-05	1.15E-05
ProcCoord22	-6.82E-06	-1.07E-05	-4.16E-06	-9.55E-06	1.21E-06	-4.22E-06	2.31E-06	-4.45E-06	-1.96E-06	-3.29E-06	4.00E-06	3.88E-06	2.57E-06	5.25E-06	-1.07E-06	8.39E-06	1.16E-05	1.21E-05	-8.31E-06	6.89E-06	7.71E-07	1.96E-05	-5.57E-06	-2.89E-06	-1.17E-05	9.67E-06	1.04E-05	-5.52E-06	8.88E-07	7.94E-06	-3.93E-06	-1.45E-07	1.54E-06	-1.28E-05	1.95E-06	-1.27E-05	2.32E-06	-5.43E-06	3.92E-06	-2.15E-06
ProcCoord23	-1.33E-06	-2.01E-06	1.52E-06	1.71E-07	-6.42E-06	-3.77E-07	-5.86E-06	2.01E-06	-1.19E-05	-4.60E-06	1.74E-06	-5.34E-06	2.66E-06	4.62E-06	1.01E-05	-7.84E-06	-5.96E-06	2.46E-06	4.67E-06	6.99E-06	-4.31E-06	-5.57E-06	4.82E-05	-3.64E-06	3.75E-06	-4.92E-06	3.89E-06	-3.17E-06	-1.29E-05	-7.12E-06	-3.96E-06	5.05E-06	-6.75E-06	-2.32E-06	-5.44E-06	1.10E-05	-7.00E-06	8.41E-06	-4.62E-06	6.19E-06
ProcCoord24	2.94E-05	-3.46E-06	2.72E-05	-5.09E-06	2.36E-05	-4.88E-06	3.43E-05	-8.80E-06	-3.58E-06	8.56E-06	-2.93E-05	9.31E-06	-2.09E-05	-7.08E-06	-2.42E-05	1.22E-05	-2.56E-05	-9.06E-06	-2.97E-05	-1.45E-05	-2.94E-05	-2.89E-06	-3.64E-06	3.77E-05	-1.70E-05	3.16E-06	1.42E-05	2.76E-05	3.30E-06	-1.21E-05	-5.74E-06	-1.42E-05	2.26E-05	7.74E-06	1.53E-05	3.74E-06	9.98E-06	-1.32E-05	9.16E-06	-1.47E-05
ProcCoord25	-1.77E-05	1.10E-05	-1.94E-05	8.85E-06	-1.73E-05	5.58E-06	-1.82E-05	6.45E-06	-1.19E-05	-5.94E-06	2.54E-05	-1.03E-05	1.62E-05	-1.08E-06	1.55E-05	-3.92E-06	1.79E-06	-6.14E-06	2.70E-05	2.63E-06	2.62E-05	-1.17E-05	3.75E-06	-1.70E-05	5.89E-05	-2.57E-06	-1.15E-05	-1.15E-05	-8.13E-06	4.09E-06	5.68E-06	1.19E-05	-1.96E-05	2.71E-06	-1.61E-05	4.07E-06	-1.70E-05	4.42E-06	-2.37E-05	8.45E-06
ProcCoord26	2.43E-06	-7.25E-06	-4.49E-06	-7.78E-06	2.57E-06	-6.68E-06	1.01E-05	-7.98E-06	9.12E-06	-2.00E-07	-3.44E-06	3.02E-06	3.33E-07	-3.76E-06	-1.46E-05	1.32E-05	1.24E-06	6.33E-06	-2.14E-05	-6.28E-07	-9.89E-06	9.67E-06	-4.92E-06	3.16E-06	-2.57E-06	2.91E-05	1.15E-05	-1.68E-06	8.57E-06	9.23E-06	-7.70E-06	-6.06E-08	1.45E-05	-1.59E-05	3.28E-06	-1.55E-05	6.61E-07	-5.20E-06	4.62E-06	-1.19E-06
ProcCoord27	1.02E-05	-1.25E-05	1.04E-05	-1.40E-05	1.31E-05	-8.59E-06	2.26E-05	-9.13E-06	-1.57E-05	-2.50E-06	-1.53E-05	9.34E-06	-4.61E-06	2.11E-06	-1.59E-05	1.98E-05	-1.12E-05	5.99E-06	-2.21E-05	2.55E-06	-1.81E-05	1.04E-05	3.89E-06	1.42E-05	-1.15E-05	1.15E-05	4.19E-05	-2.82E-06	-3.94E-06	5.57E-06	-1.51E-05	-1.31E-06	1.37E-05	-1.47E-05	6.42E-06	-8.61E-06	2.60E-06	-5.66E-06	8.59E-06	-1.56E-06
ProcCoord28	2.50E-05	1.65E-06	1.74E-05	6.50E-07	1.50E-05	-1.24E-06	2.26E-05	-4.70E-06	1.13E-05	8.01E-06	-1.88E-05	3.08E-06	-1.73E-05	-9.46E-06	-1.90E-05	3.59E-06	-2.29E-05	-1.08E-05	-2.30E-05	-1.56E-05	-1.90E-05	-5.52E-06	-3.17E-06	2.76E-05	-1.15E-05	-1.68E-06	-2.82E-06	3.24E-05	2.27E-06	-1.12E-05	-1.42E-06	-1.17E-05	2.07E-05	1.34E-05	1.20E-05	3.36E-06	8.52E-06	-1.00E-05	4.17E-06	-1.18E-05
ProcCoord29	9.47E-06	6.20E-06	2.51E-06	1.19E-05	1.33E-05	1.77E-06	6.94E-06	-1.13E-06	1.55E-05	6.83E-07	-1.45E-05	-1.49E-05	-2.10E-05	-1.15E-05	-1.50E-05	-5.59E-06	-3.60E-06	-2.09E-07	-2.54E-05	-9.59E-06	-7.91E-06	8.88E-07	-1.29E-05	3.30E-06	-8.13E-06	8.57E-06	-3.94E-06	2.27E-06	5.46E-05	9.26E-06	-1.22E-05	3.91E-07	1.54E-05	-4.87E-06	-6.09E-06	3.17E-06	7.77E-06	-3.47E-06	5.39E-06	2.90E-06
ProcCoord30	-1.26E-05	-2.73E-06	-1.68E-05	-2.44E-06	-9.79E-06	-2.62E-06	-7.73E-06	-1.66E-06	6.28E-06	-6.41E-06	1.10E-05	-5.93E-06	1.01E-05	-3.39E-07	-4.04E-07	7.02E-07	1.50E-05	9.77E-06	-5.63E-06	8.96E-06	1.18E-05	7.94E-06	-7.12E-06	-1.21E-05	4.09E-06	9.23E-06	5.57E-06	-1.12E-05	9.26E-06	2.80E-05	-1.01E-05	1.28E-05	9.69E-06	-2.08E-05	-4.06E-06	-1.87E-05	-2.91E-06	-3.13E-06	-5.64E-06	1.05E-05
ProcCoord31	-7.74E-06	5.59E-06	-2.16E-06	3.61E-06	-4.35E-06	6.76E-06	-9.56E-06	5.35E-06	1.66E-06	1.32E-06	9.71E-06	3.40E-06	5.59E-06	8.13E-07	6.73E-06	-3.13E-06	2.71E-06	-7.38E-06	2.06E-05	-4.24E-07	8.74E-06	-3.93E-06	-3.96E-06	-5.74E-06	5.68E-06	-7.70E-06	-1.51E-05	-1.42E-06	-1.22E-05	-1.01E-05	3.28E-05	-3.39E-06	-2.27E-05	1.25E-05	-6.35E-06	7.02E-06	-4.49E-06	1.60E-06	-5.65E-06	-4.68E-06
ProcCoord32	-1.40E-05	3.86E-06	-1.48E-05	3.43E-06	-1.45E-05	6.41E-07	-1.50E-05	2.85E-06	-1.88E-06	-7.40E-06	1.48E-05	-8.31E-06	1.36E-05	-3.29E-08	1.03E-05	-7.44E-06	1.10E-05	4.38E-06	9.20E-06	9.28E-06	1.41E-05	-1.45E-07	5.05E-06	-1.42E-05	1.19E-05	-6.06E-08	-1.31E-06	-1.17E-05	3.91E-07	1.28E-05	-3.39E-06	1.57E-05	-2.25E-06	-1.30E-05	-7.91E-06	-8.39E-06	-6.78E-06	3.99E-06	-8.66E-06	1.37E-05
ProcCoord33	2.99E-05	-9.10E-06	1.58E-05	-4.95E-06	1.42E-05	-1.06E-05	2.88E-05	-1.19E-05	1.93E-05	5.65E-06	-2.68E-05	1.44E-06	-1.94E-05	-6.48E-06	-3.37E-05	8.44E-06	-2.38E-05	2.71E-06	-5.11E-05	-8.26E-06	-2.85E-05	1.54E-06	-6.75E-06	2.26E-05	-1.96E-05	1.45E-05	1.37E-05	2.07E-05	1.54E-05	9.69E-06	-2.27E-05	-2.25E-06	5.79E-05	-1.36E-05	1.65E-05	-1.18E-05	9.73E-06	-6.49E-06	1.11E-05	-1.88E-06
ProcCoord34	1.07E-05	1.35E-05	1.03E-05	8.34E-06	6.09E-06	6.54E-06	2.63E-06	4.83E-06	3.14E-06	6.18E-06	-2.82E-06	2.18E-06	-6.37E-06	-7.64E-06	-1.38E-06	-5.64E-06	-1.41E-05	-1.56E-05	1.49E-05	-1.62E-05	-4.12E-06	-1.28E-05	-2.32E-06	7.74E-06	2.71E-06	-1.59E-05	-1.47E-05	1.34E-05	-4.87E-06	-2.08E-05	1.25E-05	-1.30E-05	-1.36E-05	4.16E-05	2.89E-06	1.87E-05	8.92E-07	-4.46E-06	-2.45E-06	-1.12E-05
ProcCoord35	1.53E-05	-7.08E-06	1.56E-05	-8.00E-06	1.14E-05	-5.44E-06	1.94E-05	-5.67E-06	1.55E-07	5.13E-06	-1.56E-05	8.90E-06	-7.61E-06	2.71E-06	-1.55E-05	6.03E-06	-1.38E-05	9.37E-07	-2.12E-05	-2.37E-06	-1.60E-05	1.95E-06	-5.44E-06	1.53E-05	-1.61E-05	3.28E-06	6.42E-06	1.20E-05	-6.09E-06	-4.06E-06	-6.35E-06	-7.91E-06	1.65E-05	2.89E-06	2.08E-05	-5.88E-06	8.35E-06	-5.41E-06	9.60E-06	-7.27E-06
ProcCoord36	9.41E-06	1.01E-05	1.29E-05	1.27E-05	8.06E-06	8.85E-06	4.67E-07	5.96E-06	-1.61E-05	8.54E-07	-7.31E-06	-7.90E-06	-9.51E-06	-8.89E-07	7.68E-06	-1.30E-05	-9.97E-06	-1.17E-05	9.46E-06	-8.13E-06	-5.26E-06	-1.27E-05	1.10E-05	3.74E-06	4.07E-06	-1.55E-05	-8.61E-06	3.36E-06	3.17E-06	-1.87E-05	7.02E-06	-8.39E-06	-1.18E-05	1.87E-05	-5.88E-06	3.65E-05	1.58E-06	4.18E-06	-3.82E-07	-8.08E-06
ProcCoord37	1.39E-05	-2.70E-06	1.39E-05	-4.91E-07	1.47E-05	-2.85E-08	1.39E-05	-2.02E-06	5.66E-06	2.53E-06	-1.99E-05	6.77E-07	-1.74E-05	6.96E-08	-1.27E-05	-1.12E-06	-7.89E-06	1.26E-06	-1.96E-05	-4.71E-06	-1.43E-05	2.32E-06	-7.00E-06	9.98E-06	-1.70E-05	6.61E-07	2.60E-06	8.52E-06	7.77E-06	-2.91E-06	-4.49E-06	-6.78E-06	9.73E-06	8.92E-07	8.35E-06	1.58E-06	1.47E-05	-2.78E-06	1.50E-05	-4.96E-06
ProcCoord38	-6.93E-06	1.57E-06	-5.40E-06	4.35E-06	-7.06E-06	2.61E-06	-1.36E-05	4.10E-06	5.27E-06	-4.66E-09	3.87E-06	-4.43E-06	1.91E-06	3.86E-06	9.58E-06	-7.60E-06	3.45E-06	-2.45E-07	1.12E-05	4.31E-06	5.87E-06	-5.43E-06	8.41E-06	-1.32E-05	4.42E-06	-5.20E-06	-5.66E-06	-1.00E-05	-3.47E-06	-3.13E-06	1.60E-06	3.99E-06	-6.49E-06	-4.46E-06	-5.41E-06	4.18E-06	-2.78E-06	1.74E-05	1.15E-06	7.39E-06
ProcCoord39	1.66E-05	-8.24E-06	1.70E-05	-4.16E-06	1.69E-05	-2.90E-06	1.68E-05	-2.32E-06	4.56E-06	3.57E-06	-2.46E-05	5.84E-06	-1.97E-05	3.09E-06	-1.45E-05	3.45E-06	-7.39E-06	4.14E-06	-2.53E-05	-3.58E-06	-2.11E-05	3.92E-06	-4.62E-06	9.16E-06	-2.37E-05	4.62E-06	8.59E-06	4.17E-06	5.39E-06	-5.64E-06	-5.65E-06	-8.66E-06	1.11E-05	-2.45E-06	9.60E-06	-3.82E-07	1.50E-05	1.15E-06	2.48E-05	-4.76E-06
ProcCoord40	-1.19E-05	3.93E-06	-1.32E-05	3.75E-06	-1.33E-05	1.09E-06	-1.42E-05	3.62E-06	2.29E-06	-5.68E-06	1.26E-05	-7.08E-06	1.14E-05	-1.10E-06	7.97E-06	-6.78E-06	8.14E-06	2.67E-06	6.15E-06	6.17E-06	1.15E-05	-2.15E-06	6.19E-06	-1.47E-05	8.45E-06	-1.19E-06	-1.56E-06	-1.18E-05	2.90E-06	1.05E-05	-4.68E-06	1.37E-05	-1.88E-06	-1.12E-05	-7.27E-06	-8.08E-06	-4.96E-06	7.39E-06	-4.76E-06	1.68E-05
