# Supplementary material for: Fluctuations in Evolutionary Integration Allow for Big Brains and Disparate Faces
Source: Sci Rep. 2017 Jan 16;7:40431. doi: 10.1038/srep40431 (PMC5238424; doi:10.1038/srep40431)
Supplement: Supplementary Dataset 10 [file srep40431-s6.csv]

From_dataset	From_dataset	Centroid Size	Log Centroid Size	ProcCoord1	ProcCoord2	ProcCoord3	ProcCoord4	ProcCoord5	ProcCoord6	ProcCoord7	ProcCoord8	ProcCoord9	ProcCoord10	ProcCoord11	ProcCoord12	ProcCoord13	ProcCoord14	ProcCoord15	ProcCoord16	ProcCoord17	ProcCoord18	ProcCoord19	ProcCoord20	ProcCoord21	ProcCoord22	ProcCoord23	ProcCoord24	ProcCoord25	ProcCoord26	ProcCoord27	ProcCoord28	ProcCoord29	ProcCoord30
Acinonyx_jubatus	Acinonyx_jubatus	1023.982599	6.929669005	0.262922779	0.05278329	0.334191809	-0.074584813	0.302293552	-0.073424063	0.263482472	-0.08581058	0.189363529	-0.102987426	0.084063564	-0.0981355	0.122905014	0.045199734	-0.031503036	0.16396311	-0.030183465	0.063068158	-0.207229628	-0.056012501	-0.286856368	-0.139461649	-0.334979473	-0.094022829	-0.41174526	0.017344784	-0.190271452	0.172295992	-0.066454038	0.209784292
Ailuropoda_melanoleuca	Ailuropoda_melanoleuca	848.9343123	6.743981813	0.269341349	0.0688485	0.33935414	-0.037278922	0.325471562	-0.054598029	0.274884814	-0.065118214	0.201065546	-0.084716618	-0.024004279	-0.096429454	0.110984938	0.044227367	0.018938234	0.094339269	0.008023435	0.034182905	-0.311423473	-0.049063381	-0.26538071	-0.138302114	-0.340820606	-0.104577146	-0.391229084	0.048431713	-0.192604167	0.174539085	-0.0226017	0.165515039
Ailurus_fulgens	Ailurus_fulgens	1517.807111	7.3052793	0.269298515	0.068246504	0.326545969	-0.044509226	0.301451089	-0.055642401	0.249572679	-0.073709992	0.150009806	-0.10419995	0.007276017	-0.116224941	0.148570722	0.035080253	0.072848104	0.127877766	-0.036909417	0.075461729	-0.216070738	-0.034004674	-0.280434013	-0.131272731	-0.362351258	-0.114750662	-0.427807933	-0.010386023	-0.200667015	0.195771526	-0.001332526	0.18226282
Aonyx_capensis	Aonyx_capensis	980.6700618	6.844714836	0.248082572	0.069157818	0.304488492	-0.035233777	0.284682746	-0.042612452	0.238358988	-0.056203686	0.136106904	-0.088114218	0.035220617	-0.079200069	0.176253182	0.039262709	0.102073357	0.064393132	0.072831672	0.059281699	-0.158032606	-0.040566987	-0.317815617	-0.148745977	-0.418526341	-0.094040782	-0.453349014	0.042424801	-0.243542887	0.150383146	-0.006832066	0.159814641
Aonyx_cinerea	Aonyx_cinerea	721.7674103	6.531628888	0.262840016	0.066536724	0.304520251	-0.022113577	0.287832906	-0.037721828	0.240656676	-0.051348972	0.126854952	-0.0836839	0.034129795	-0.071958447	0.172375233	0.030059904	0.077143273	0.102606366	0.037982479	0.002369259	-0.175613565	-0.045219332	-0.331561141	-0.14822172	-0.399323737	-0.102747212	-0.450812666	0.046439084	-0.216152088	0.161080178	0.029127614	0.153923472
Arctictis_binturong	Arctictis_binturong	1192.494104	6.942225582	0.282297281	0.058767908	0.350663871	-0.030731773	0.307117609	-0.037984638	0.256714401	-0.056355235	0.192494096	-0.078431895	0.079631392	-0.079902423	0.122742484	0.016383573	0.027042629	0.093448709	-0.050296934	0.015875323	-0.252324097	-0.035399259	-0.334171433	-0.126565639	-0.369101743	-0.066218514	-0.377202146	0.025230418	-0.170683361	0.139740714	-0.064924049	0.162142731
Arctocephalus_forsteri	Arctocephalus_forsteri	635.6217953	6.454603725	0.234680335	0.099745844	0.304067005	-0.00151021	0.288689183	-0.038297792	0.257618127	-0.060563544	0.204520982	-0.062179034	-0.048676297	-0.112853776	0.167388218	0.020537472	0.113339041	0.098573685	0.051627173	-0.005489852	-0.144870138	-0.099551875	-0.344918505	-0.140170357	-0.416442248	-0.025512433	-0.44288438	0.036938883	-0.176845763	0.151135465	-0.047292734	0.139197526
Arctocephalus_galapagoensis	Arctocephalus_galapagoensis	862.4397177	6.759765254	0.242849631	0.086888614	0.34805782	-0.038767341	0.317489904	-0.037284286	0.27370907	-0.052671933	0.201346674	-0.061772422	3.14E-04	-0.09097396	0.166888208	0.001212034	0.021925127	0.123086345	-0.054700279	0.004328054	-0.216477813	-0.056788418	-0.270347589	-0.161349259	-0.419932681	-0.06330625	-0.386742214	0.089483354	-0.157505895	0.127506411	-0.066873807	0.130409057
Arctocephalus_gazella	Arctocephalus_gazella	572.0536105	6.349232712	0.252217035	0.09693573	0.3235355	-0.013344321	0.296353739	-0.045702857	0.250310838	-0.049367145	0.176014306	-0.057668658	0.027462403	-0.10142824	0.158360752	-0.031905283	0.03929439	0.124586247	-0.030853526	-0.01303572	-0.172901876	-0.066322565	-0.280422603	-0.142896337	-0.440095348	-0.024887097	-0.438650634	0.012838724	-0.177182051	0.166387146	0.016557076	0.145810375
Arctocephalus_pusillus	Arctocephalus_pusillus	1493.098147	6.974667482	0.248848365	0.085016805	0.347371187	-0.01007271	0.309901262	-0.032621765	0.266734083	-0.046607915	0.193663088	-0.067340435	0.017466362	-0.092383176	0.140020997	0.0033261	0.043330067	0.109954363	-0.041694228	-6.91E-04	-0.208305858	-0.084267168	-0.333513022	-0.152185417	-0.405395909	-0.063109043	-0.372155875	0.094017005	-0.178395856	0.128707113	-0.027874666	0.128257074
Arctocephalus_townsendi	Arctocephalus_townsendi	891.7230512	6.793155604	0.257428379	0.07074794	0.326355727	-0.02508053	0.302153719	-0.035804663	0.242942022	-0.052301197	0.167768842	-0.059660103	0.023092277	-0.094044946	0.174895619	8.37E-04	0.032412861	0.121472586	-0.008160037	-0.04684232	-0.14039851	-0.092546897	-0.30542888	-0.146555836	-0.412775839	-0.038457027	-0.41907152	0.045379826	-0.202601762	0.187395564	-0.038612899	0.165460225
Arctocephalus_tropicalis	Arctocephalus_tropicalis	618.2737258	6.426931281	0.237831537	0.10207315	0.339128849	-0.008046632	0.293251157	-0.035567133	0.252265808	-0.055451812	0.190637545	-0.06284255	0.039669724	-0.092798539	0.181193442	-0.020212084	0.020194547	0.120926465	-0.009180979	-0.036016728	-0.166125632	-0.097100213	-0.358240866	-0.144716849	-0.407669558	-0.052064633	-0.382428365	0.090007619	-0.169777789	0.141643019	-0.060749421	0.150166919
Arctogalidia_trivirgata	Arctogalidia_trivirgata	625.2706081	6.438184529	0.292107532	0.055791322	0.365875418	-0.027568289	0.335022114	-0.043428246	0.279971643	-0.055968138	0.200526341	-0.057447284	0.02484362	-0.083453052	0.125537464	0.016368589	-0.030000118	0.085621796	-0.116596697	0.024186566	-0.253745575	-0.036440259	-0.319096877	-0.118448815	-0.345457272	-0.050748958	-0.382117628	0.011075035	-0.161784497	0.138362068	-0.015085469	0.142097665
Arctonyx_collaris	Arctonyx_collaris	1199.161318	7.08937769	0.302835615	0.049223059	0.365466857	-0.030500022	0.359385922	-0.03740783	0.24977137	-0.048669059	0.163644618	-0.073894112	0.048200884	-0.071680449	0.068554372	0.027502044	-0.013989709	0.074626738	-0.033425916	-0.004081353	-0.187325166	-0.032779883	-0.311094324	-0.117395623	-0.3709741	-0.093211078	-0.390097978	0.071626393	-0.212543536	0.145389031	-0.038408908	0.141252146
Atelocynus_microtis	Atelocynus_microtis	942.3669491	6.848394741	0.308974909	0.030279535	0.377679535	-0.033243458	0.362542769	-0.046556974	0.286611361	-0.041818398	0.198867777	-0.058525715	-0.002930003	-0.090024768	0.076536824	-0.003000232	-0.056196371	0.092590723	-0.039248823	0.013291509	-0.177213372	-0.015591593	-0.305668023	-0.117846595	-0.33323126	-0.062807507	-0.396137112	0.055217991	-0.18809949	0.137403101	-0.112488722	0.140632381
Atilax_paludinosus	Atilax_paludinosus	1382.657056	7.23176233	0.298719815	0.039671954	0.329710349	-0.023556116	0.298966376	-0.041883621	0.236465695	-0.04462882	0.184690661	-0.053098386	0.045299911	-0.074638093	0.141704867	0.019936734	0.04187685	0.098525394	-0.018585221	0.024276932	-0.246244939	-0.045038238	-0.322123067	-0.134662081	-0.365977571	-0.081773614	-0.415887242	0.039515024	-0.22420213	0.146118403	0.015585646	0.131234527
Bassaricyon_alleni	Bassaricyon_alleni	888.5931202	6.789639448	0.284055256	0.032856459	0.315126219	-0.024118624	0.291573201	-0.031912972	0.249400474	-0.056133384	0.194764555	-0.058531566	0.103534245	-0.08474783	0.143232943	0.011002546	0.015867217	0.109769104	-0.059253391	0.018424322	-0.225257949	-0.050572295	-0.324897699	-0.117052142	-0.382996055	-0.082988302	-0.427914404	0.023077752	-0.154005024	0.162907138	-0.023229587	0.148019796
Bassaricyon_gabbii	Bassaricyon_gabbii	991.2540878	6.898970897	0.26433522	0.04990147	0.316308981	-0.045316321	0.297207787	-0.054459448	0.261100503	-0.071451866	0.17563949	-0.073999265	0.021697098	-0.086893506	0.164266954	0.036204403	0.032845602	0.142150147	-0.047398699	0.051585263	-0.215778522	-0.043952139	-0.317477658	-0.139419944	-0.377440283	-0.103482144	-0.427687968	-0.008600889	-0.113714006	0.169906724	-0.033904497	0.177827513
Bassariscus_astutus	Bassariscus_astutus	1211.625666	7.094408199	0.291829526	0.0438536	0.350624301	-0.032295489	0.320125665	-0.040190016	0.276675153	-0.04519195	0.195941468	-0.058220224	0.016855764	-0.092558691	0.13699582	0.009811311	-0.007642039	0.092955437	-0.048622524	0.015064202	-0.192661709	-0.04849081	-0.297766148	-0.107523836	-0.371842534	-0.069411578	-0.400558959	0.048905789	-0.209846582	0.147253703	-0.0601072	0.136038552
Bassariscus_sumichrasti	Bassariscus_sumichrasti	1362.216331	7.216868308	0.278951216	0.047245167	0.341928723	-0.042682835	0.311766898	-0.041371976	0.269860914	-0.05344504	0.195654305	-0.062615292	0.028930767	-0.085089051	0.145272178	0.012065924	0.00867086	0.100130339	-0.027229748	0.025063169	-0.202119859	-0.043500531	-0.293679445	-0.105003736	-0.376205994	-0.074531995	-0.414770351	0.03135077	-0.209104894	0.151494101	-0.057925571	0.140890987
Bdeogale_crassicauda	Bdeogale_crassicauda	983.3818519	6.8909975	0.290177106	0.064421834	0.347764461	-0.037291971	0.334068293	-0.049384629	0.252218534	-0.061662204	0.172136605	-0.073867764	0.015570745	-0.070496681	0.114751727	0.026810254	0.014280488	0.094261008	-0.03756768	-0.007037245	-0.187740133	-0.029004975	-0.313759092	-0.124692739	-0.361711508	-0.079573136	-0.406990382	0.025193914	-0.212193903	0.156747239	-0.021005262	0.165577095
Callorhinus_ursinus	Callorhinus_ursinus	1742.042288	7.462813433	0.255658149	0.085349978	0.322350243	-0.018015761	0.287151733	-0.05238151	0.247445626	-0.061631862	0.19137629	-0.064478016	0.062657021	-0.105984437	0.152945004	0.007642766	0.032905393	0.132605967	-0.042682744	-0.00193257	-0.195234677	-0.079726772	-0.268184394	-0.165274249	-0.438260558	-0.051896655	-0.413477872	0.071655785	-0.165531608	0.149684253	-0.029117605	0.154383085
Canis_aureus	Canis_aureus	1406.333057	7.248740927	0.307384532	0.035253685	0.381971468	-0.037639148	0.342236751	-0.043322081	0.287815594	-0.048096037	0.205703063	-0.068003427	-0.002985299	-0.089976096	0.080093884	0.020915775	-0.04324953	0.106962104	-0.066559738	0.020612198	-0.223035696	-0.036091626	-0.295202653	-0.121323096	-0.344439971	-0.072751574	-0.372325557	0.051371729	-0.176235679	0.14030842	-0.081171171	0.141779174
Canis_latrans	Canis_latrans	859.8358394	6.557668022	0.315839143	0.033505414	0.383546776	-0.03311119	0.35143661	-0.044912598	0.290594769	-0.049567371	0.202607496	-0.059712624	0.012249922	-0.085989948	0.063382277	0.016573786	-0.039051128	0.091985311	-0.062456944	0.021722247	-0.221911227	-0.048523572	-0.289687098	-0.105949953	-0.33741764	-0.064247322	-0.380007983	6.13E-02	-0.194101981	0.133092037	-0.095022993	0.133859573
Canis_lupus	Canis_lupus	1150.190784	7.003825073	0.305329056	0.035760652	0.386027858	-0.042048421	0.352832651	-0.051277892	0.280492882	-0.055997463	0.196720874	-0.065091756	0.009469048	-0.089673992	0.059642758	0.028864429	-3.82E-02	0.100318059	-0.034831903	0.036709827	-0.220048189	-0.046930531	-0.288044318	-0.113175111	-0.3309638	-0.069455888	-0.387572616	0.058328044	-0.207488954	0.1311503	-0.083400026	0.142519743
Canis_mesomelas	Canis_mesomelas	673.9624974	6.499955497	0.316126567	0.035753116	0.382711526	-0.035501091	0.346374567	-0.03879095	0.286506615	-0.046584559	0.194076666	-0.062898775	-0.005380681	-0.082544171	0.075497114	0.008965135	-0.039921304	0.095596101	-0.04231065	0.017263757	-0.210893249	-0.043974838	-0.298555194	-0.113778789	-0.345068912	-0.068274263	-0.378409359	0.0563118	-0.185154512	0.137651707	-0.095599193	0.14080582
Canis_simensis	Canis_simensis	1790.545727	7.490275728	0.32871227	0.024551686	0.387971369	-0.045215532	0.355298807	-0.051120456	0.300911003	-0.045504116	0.195371706	-0.050413434	0.003553388	-0.069432488	0.049871735	0.013634828	-0.05380774	0.091437515	-0.055222481	0.025743451	-0.225307681	-0.034517902	-0.275143542	-0.114389142	-0.3359382	-0.066203401	-0.385426184	0.05632473	-0.188592956	0.132893403	-0.102251493	0.132210858
Caracal_caracal	Caracal_caracal	844.347798	6.717057379	0.268318331	0.063646149	0.330932404	-0.061911517	0.302574585	-0.066645105	0.255945917	-0.079905592	0.146048991	-0.090903016	0.073650011	-0.086374038	0.162989751	0.025013545	-0.016554394	0.138780272	0.019750858	0.047521942	-0.204474422	-0.036652781	-0.291896259	-0.133476056	-0.359527646	-0.098432833	-0.415356446	0.020630167	-0.213045994	0.165652034	-0.059355688	0.193056828
Catopuma_temminckii	Catopuma_temminckii	803.3119776	6.688743154	0.278256799	0.064261432	0.324582157	-0.042578252	0.297291125	-0.052808815	0.238821335	-0.061623886	0.157971703	-0.081044951	0.074400931	-0.096517001	0.145036424	0.021662676	5.85E-04	0.105627537	-0.005811147	0.049322831	-0.221969885	-0.059679416	-0.307300756	-0.140290836	-0.36053704	-0.100452325	-0.432586593	0.035108552	-0.168085026	0.175224873	-0.020654951	0.183787582
Cerdocyon_thous	Cerdocyon_thous	2672.039943	7.750697681	0.30872136	0.036198395	0.372101852	-0.034917738	0.339920025	-0.03998073	0.286129908	-0.045708069	0.186695584	-0.065674553	0.010169893	-0.082614917	0.093824387	0.009335411	-0.017527123	0.099769986	-0.040544321	0.018401665	-0.234174974	-0.045046768	-0.301831557	-0.115155841	-0.339986634	-0.068819921	-0.377926211	0.051626035	-0.19432129	0.138067594	-0.091250899	0.144519452
Chrotogale_owstoni	Chrotogale_owstoni	594.0723862	6.387001174	0.316146707	0.036039696	0.372283875	-0.034883505	0.3480329	-0.03767834	0.265977033	-0.027902025	0.145602942	-0.059690381	0.014642364	-0.055190417	0.092736537	0.007520701	0.002639128	0.081524495	-0.067666969	0.021836056	-0.195357606	-0.003365147	-0.310203982	-0.122347565	-0.379788902	-0.086033756	-0.419434761	0.025791335	-0.144272727	0.134016008	-0.041336539	0.120362846
Chrysocyon_brachyurus	Chrysocyon_brachyurus	1347.402736	7.205934119	0.319733734	0.032626845	0.377713525	-0.0301164	0.352868505	-0.042339807	0.293019172	-0.052673536	0.18470983	-0.061401902	0.014316871	-0.078631703	0.054483681	0.021869628	-0.046300887	0.069842583	-0.04182064	0.036247204	-0.228517663	-0.049758205	-0.290821438	-0.09988983	-0.346959316	-0.067616097	-0.39480814	0.040055681	-0.165672176	0.143464943	-0.081945058	0.138320595
Civettictis_civetta	Civettictis_civetta	661.3414803	6.492616844	0.289192828	0.064326673	0.362490625	-0.032998168	0.329177569	-0.032213029	0.272101773	-0.046226303	0.17754141	-0.067945318	0.048922463	-0.083121096	0.09621856	0.007305569	0.010522494	0.088733359	-0.048165159	1.06E-02	-0.20077057	-0.017626827	-0.319069621	-0.107629155	-0.38157253	-0.063289062	-0.406809862	0.036202474	-0.183905568	0.116345017	-0.045874412	0.127534711
Conepatus_chinga	Conepatus_chinga	1169.677676	7.0644835	0.257961471	0.08583314	0.351228036	-0.036477806	0.31752005	-0.044355893	0.257047676	-0.058422345	0.139166789	-0.075513511	0.070999669	-0.079283136	0.132618444	0.003140118	0.0057828	0.058854881	-0.008704006	0.002851948	-0.152315303	-0.014275131	-0.303334299	-0.115500426	-0.400056709	-0.072717429	-0.441648189	0.021699441	-0.204512893	0.175635747	-0.021753536	0.148530402
Conepatus_humboldtii	Conepatus_humboldtii	1165.660099	7.061042814	0.270243772	0.092166828	0.358485826	-0.015581301	0.323516039	-0.037330007	0.244819727	-0.053325318	0.131217402	-0.091864586	0.0470487	-0.073213103	0.136381485	0.010129557	0.006153175	0.046453496	0.003528979	-0.015632168	-0.191418596	-3.22E-02	-0.299638983	-0.111985917	-0.39847486	-0.075339838	-0.43314445	0.033211153	-0.17792757	0.173004975	-0.020790644	0.151519266
Conepatus_leuconotus	Conepatus_leuconotus	1034.141834	6.941327216	0.263582988	0.076890647	0.362678358	-0.027507959	0.322132786	-0.050982488	0.25567743	-0.050004068	0.147311045	-0.088011221	0.067632598	-0.063196831	0.126904392	0.003929612	-0.01657953	0.043854569	-0.026628139	-0.006510292	-0.174846762	-0.015242876	-0.287308033	-0.135478588	-0.38929294	-0.108250496	-0.42088288	0.079570711	-0.191556723	0.168214316	-0.038824591	0.172724962
Conepatus_semistriatus	Conepatus_semistriatus	1050.472973	6.956995792	0.261151591	0.083494143	0.344052045	-0.035824735	0.310541752	-0.058901595	0.252145899	-0.062407592	0.142862247	-0.085742811	0.063782297	-0.065464912	0.142965069	0.030576116	0.00360445	0.042205039	-0.007544903	1.49E-05	-0.144146229	-0.010334803	-0.297876782	-0.139074324	-0.391679024	-0.119135493	-0.437823246	0.073215885	-0.198818263	0.184274233	-0.043216904	0.163105916
Crocuta_crocuta	Crocuta_crocuta	1080.516181	6.974071939	0.275132869	0.052269876	0.359702805	-0.036046597	0.322441407	-0.043865012	0.258023566	-0.060589367	0.190704172	-0.070514567	0.022398245	-0.111182302	0.098366313	0.024396277	-0.001323532	0.091743294	-0.027996595	0.005388814	-0.202273657	-0.045626003	-0.282710063	-0.133024397	-0.333102886	-0.088538986	-0.42656652	0.065859952	-0.209186896	0.180205961	-0.043609228	0.169523057
Crossarchus_alexandri	Crossarchus_alexandri	263.7814752	5.575121015	0.296980251	0.049734267	0.338712948	-0.009547527	0.316597138	-0.02596382	0.264121127	-0.044023399	0.177806421	-0.071535101	0.036544811	-0.071775501	0.116037187	0.013022376	-0.012986088	0.071125278	-0.02477513	0.001582926	-0.166397702	7.64E-04	-0.311096492	-0.143819514	-0.410441919	-0.065586033	-0.451230906	0.05451884	-0.123487399	0.122461642	-0.046384245	0.119041846
Crossarchus_ansorgei	Crossarchus_ansorgei	211.7813338	5.355554298	0.278089594	0.059440654	0.330120614	-0.008906975	0.293781686	-0.034828047	0.2651147	-0.036722476	0.172255842	-0.070951456	0.025804211	-0.08495674	0.123619763	0.021097452	0.015450617	0.076325964	0.005445543	0.00425465	-0.150105693	-0.020222182	-0.36880898	-0.157097264	-0.412006223	-0.07926264	-0.420303125	0.048655845	-0.13171874	0.143021765	-0.026739807	0.14015145
Crossarchus_obscurus	Crossarchus_obscurus	231.9824706	5.446661811	0.290542088	0.045489234	0.350750797	-0.024417097	0.320268161	-0.050057657	0.264025451	-0.04977175	0.160055454	-0.083551425	0.051573415	-0.082938542	0.108732924	0.007726365	-0.016158774	0.09078957	-0.012744733	0.008493243	-0.185894718	0.004840253	-0.286642486	-0.123902111	-0.381471566	-0.101365811	-0.427963414	0.041712914	-0.180275251	0.161052167	-0.054797349	0.155900647
Crossarchus_platycephalus	Crossarchus_platycephalus	214.4913363	5.368269347	0.307898511	0.038231571	0.339865777	-0.001822659	0.305410684	-0.037497426	0.255688116	-0.060505162	0.163662024	-0.082556747	0.035992798	-0.075015984	0.127043859	0.012956465	0.002807605	0.091466807	-0.005372925	0.02016278	-0.207510412	-0.030403967	-0.278475639	-0.13963682	-0.387990203	-0.064788808	-0.434872282	0.044133599	-0.198955815	0.144470471	-0.025192096	0.14080588
Cryptoprocta_ferox	Cryptoprocta_ferox	605.0296962	6.405277542	0.249789135	0.080414846	0.337454446	-0.027008243	0.311993771	-0.03785323	0.253069188	-0.048057713	0.155657747	-0.076870461	0.05265785	-0.096440723	0.141696	0.021372235	0.01107641	0.104139985	0.004568927	0.027669597	-0.221124652	-0.04497794	-0.355173607	-0.149951557	-0.390431703	-0.078538742	-0.415772969	0.040369637	-0.107251426	0.13446338	-0.028209118	0.15126893
Cuon_alpinus	Cuon_alpinus	429.5166275	6.062660454	0.2762707	0.062046196	0.371991554	-0.052320918	0.336854882	-0.051055279	0.284575177	-0.062918019	0.21063736	-0.080931081	2.29E-02	-0.091710009	0.075121232	0.012032373	-4.10E-02	0.101487785	-0.035087227	0.039576071	-0.210359076	-0.044241775	-0.28370517	-0.135010642	-0.339965273	-0.071696657	-0.385672428	0.061996831	-0.210454963	0.158145326	-0.072110643	0.154599797
Cynictis_penicillata	Cynictis_penicillata	776.5663614	6.490280569	0.289041315	0.041603902	0.334234848	-0.033042544	0.308683109	-0.040497492	0.254517437	-0.044488985	0.188544859	-0.061535754	0.030398527	-0.085906938	0.136855232	0.027679957	4.53E-03	0.09708811	-0.015051728	-0.012425545	-0.149731157	-0.042879387	-0.338809481	-0.135564914	-0.37457625	-0.081840625	-0.400660528	0.066010357	-0.232462666	0.148000955	-0.035517	0.157798903
Cynogale_bennettii	Cynogale_bennettii	625.9100042	6.439206597	0.281431256	0.052673346	0.361166178	-0.028744385	0.337298702	-0.046376339	0.299761241	-0.050369893	0.189789427	-0.060656988	0.016002943	-0.063394703	0.099315084	0.023061261	-0.022234762	0.083189036	-0.067498409	0.008797102	-0.241231085	-0.034382667	-0.298026653	-0.119134052	-0.369934639	-0.064310051	-0.403524394	0.033532824	-0.145106275	0.135104547	-0.037208614	0.131010963
Cystophora_cristata	Cystophora_cristata	4603.798316	8.434636963	0.165465217	0.133941686	0.344709153	-0.049405302	0.32111295	-0.064557425	0.284724969	-0.084823456	0.225439866	-0.091247764	0.100901432	-0.115211612	0.107283085	0.018420338	-0.037717927	0.123440474	-0.047411094	-0.019414812	-0.1384212	-0.078402412	-0.298666167	-0.114312399	-0.395360835	-0.042939669	-0.438487779	0.052172174	-0.158989611	0.173121365	-0.034582058	0.159218813
Diplogale_hosei	Diplogale_hosei	620.1801889	6.430010063	0.319290971	0.047160403	0.36647038	-2.30E-02	0.338246181	-0.035084876	0.286447156	-0.040352895	0.167488064	-0.058093511	-0.001448312	-0.05848602	0.106380537	0.014211143	2.08E-04	0.073637242	-0.062541812	0.015522166	-0.216807349	-0.023611897	-0.308152138	-0.10982257	-0.387473841	-0.050009253	-0.399493155	0.013778622	-0.158366314	0.124458866	-0.050247878	0.109692321
Eira_barbara	Eira_barbara	1169.792859	7.064581969	0.264961685	0.070306964	0.336955573	-0.0325191	0.295768027	-0.044707913	0.229969249	-0.052174675	0.170733527	-0.064256903	0.079859053	-0.055953687	0.157519094	0.030762761	0.001300268	0.054722027	-0.062776118	0.0094672	-0.194416744	-0.059667796	-0.322077671	-0.127942967	-0.398208674	-0.08583697	-0.440590284	0.027773917	-0.170173694	0.173908058	0.05117671	0.156119085
Enhydra_lutris	Enhydra_lutris	785.7641369	6.636451659	0.249815636	0.110134768	0.314355842	-0.057831156	0.290291753	-0.06321724	0.242929128	-0.074052743	0.127726975	-0.0827178	0.033611618	-0.065588004	0.175670308	0.033575065	0.082161068	0.124852217	-0.023938534	0.020803172	-0.172554145	-0.052242598	-0.302503182	-0.159584473	-0.393541956	-0.122785271	-0.443787467	0.051446256	-0.192990207	0.167874107	0.012753163	0.169333702
Erignathus_barbatus	Erignathus_barbatus	150.9560642	5.016988829	0.232427877	0.113926395	0.383844358	-0.019454324	0.339324413	-0.067458398	0.279785759	-0.083356808	0.173418717	-0.094864444	0.026249881	-0.101445932	0.095458094	0.015399038	-0.035508912	0.103407387	-0.02990956	-0.048970691	-0.139742764	-0.028918533	-0.283399362	-0.115476914	-0.391537866	-0.073038521	-0.397938265	0.060875155	-0.179872256	0.164158064	-0.072600113	0.175218527
Eumetopias_jubatus	Eumetopias_jubatus	425.4069424	6.053046222	0.244296312	0.096490024	0.365499591	-0.002957672	0.336553312	-0.04587966	0.290522122	-0.062374145	0.166711327	-0.079788164	0.03186196	-0.088810984	0.133251984	0.035525107	0.008859281	0.089883903	-0.052119212	-0.008967966	-0.21914338	-0.075878731	-0.330873083	-0.128072359	-0.392778321	-0.058486702	-0.36376978	0.091855414	-0.162577056	0.113426096	-0.056295055	0.124035839
Eupleres_goudotii	Eupleres_goudotii	659.2497756	6.491102485	0.305483924	0.01566463	0.363536964	-0.038270854	0.343194609	-0.048814631	0.300052472	-0.041135928	0.202018609	-0.047985184	0.027802739	-0.052392088	0.075637532	0.017146829	-0.013405042	0.079937737	-0.083965678	1.13E-02	-0.205228562	-0.012952664	-0.295087904	-0.118749049	-0.368154279	-0.079268543	-0.379454435	0.049901697	-0.222328743	0.134546686	-0.050102206	0.131115595
Felis_catus	Felis_catus	1629.092007	7.321148941	0.274038319	0.06428871	0.325886959	-0.034586879	0.296110377	-0.051234316	0.256578212	-0.068694818	0.154122549	-0.094344442	0.057587338	-0.098481439	0.16186417	0.02308221	-0.025824883	0.10527605	-6.90E-03	0.01021397	-0.179656034	-0.051008023	-0.30762678	-0.13055834	-0.367696577	-0.101310417	-0.428200249	0.029844752	-0.147839547	0.195557504	-0.062439909	0.201955478
Felis_chaus	Felis_chaus	877.5107167	6.746169077	0.2823613	0.079141883	0.327147212	-0.033082316	0.30370101	-0.048158235	0.252632947	-0.072947476	0.162449431	-0.098355216	0.071807852	-0.110348518	0.154430076	0.016985507	-0.02682734	0.104003914	-0.004046455	0.012660611	-0.202675522	-0.039237076	-0.294893001	-0.125424747	-0.367132851	-0.078677113	-0.428733845	0.026046078	-0.143000774	0.176566167	-0.087220038	0.190826537
Felis_manul	Felis_manul	883.0336596	6.586193147	0.276362967	0.056006538	0.322812095	-0.053710009	0.29172416	-0.057222961	0.246371552	-0.069457609	0.156868336	-0.090664528	0.063008411	-0.111284598	0.163750904	0.034667073	-0.033324255	0.109633027	0.006678984	0.032450728	-0.176391308	-0.048523175	-0.301515692	-0.142868638	-0.363261236	-0.105560229	-0.429140078	0.02082021	-0.144834942	0.208359107	-0.079109897	0.217355063
Felis_margarita	Felis_margarita	960.0040972	6.866937552	0.269925757	0.075492566	0.312055715	-0.036085054	0.295830034	-0.04524076	0.250466515	-0.057474807	0.164403346	-0.092802457	0.072265334	-0.109933241	0.163784493	0.002371728	-0.043877604	0.101150801	0.015960676	-8.35E-04	-0.166983292	-0.048267728	-0.331996253	-0.140811854	-0.376642991	-0.083309685	-0.418612268	0.024730929	-0.144109205	0.202815833	-0.062470258	0.208198504
Felis_nigripes	Felis_nigripes	667.9911177	6.504274877	0.29439513	0.038934894	0.317065445	-0.019376701	0.301801141	-0.059670518	0.254752662	-0.064654455	0.137625019	-0.104233671	0.045539527	-0.085887406	0.171151025	0.026817516	-0.045029675	0.107209634	4.82E-04	0.021206842	-0.180575408	-0.044947879	-0.307304174	-0.15253884	-0.374230729	-0.097051234	-0.417000591	0.012250155	-0.134014525	0.207069794	-0.064656854	0.214871868
Felis_silvestris	Felis_silvestris	1239.725199	7.087200594	0.281855536	0.048353845	0.312078383	-0.041135004	0.292015228	-0.057545071	0.247536547	-0.066301218	0.149082782	-0.086807562	0.053623531	-0.099184115	0.156898433	0.021265698	0.024528685	0.132450527	-0.003194807	0.015160948	-0.1813107	-0.050957588	-0.30910831	-0.138467433	-0.36637407	-0.102917678	-0.433317852	0.00349724	-0.142909803	0.208764343	-0.081403582	0.213823067
Fossa_fossana	Fossa_fossana	600.4587135	6.397693886	0.312246897	0.039860458	0.370084055	-0.02744133	0.336090938	-0.031853225	0.274980155	-0.039272862	0.177946897	-0.054170217	-0.004735351	-0.072709381	0.097261335	0.011462696	-0.020587936	0.08432441	-0.081192999	0.032387072	-0.234576276	-0.029043137	-0.265799495	-0.124452206	-0.395607128	-0.07269232	-0.423187926	0.036153219	-0.115730633	0.123563074	-0.027192532	0.123883749
Galerella_sanguinea	Galerella_sanguinea	1341.511585	7.201552306	0.278425178	0.06535616	0.333582475	-0.01600012	0.312670514	-0.028271103	0.263310631	-0.032502096	0.153283257	-0.071610169	0.02683653	-0.073342763	0.158505484	0.019214761	0.017168618	0.066391911	-0.018790865	-0.007493328	-0.154205372	-0.040279526	-0.35085518	-0.135656546	-0.406021301	-0.045207414	-0.420040453	0.039245546	-0.197368879	0.126543121	0.003499365	0.133611568
Galictis_cuja	Galictis_cuja	1043.180585	6.95002958	0.263714182	0.069514707	0.316104561	-0.032380444	0.28897101	-0.041042326	0.23405062	-0.052543669	0.182930254	-0.067397677	0.076897648	-0.058950653	0.173541935	0.024031302	6.82E-02	0.08672654	-0.035350672	0.031846394	-0.181172825	-0.030220008	-0.333787972	-0.136729276	-0.425314634	-0.078404763	-0.43884471	0.038913792	-0.168517537	0.113755945	-0.021439781	0.132880137
Galictis_vittata	Galictis_vittata	1088.723228	6.992760938	0.256632085	0.078178462	0.315382437	-0.028889849	0.284895016	-0.033299357	0.236056146	-0.049898191	0.17583168	-0.071374915	0.041333936	-0.065962664	0.163166553	0.022853094	0.054279082	0.091311886	0.04520519	0.008674295	-0.172454953	-0.046607673	-0.341578332	-0.132181637	-0.432207619	-0.069312663	-0.452747759	0.027224347	-0.144430424	0.136745551	-0.029363037	0.132539314
Galidia_elegans	Galidia_elegans	600.1917471	6.397249183	0.264240767	0.078111991	0.334277506	-0.02072958	0.304657463	-0.032189194	0.248255824	-0.043254101	0.15755995	-0.072600916	0.037992032	-0.063416021	0.147717556	0.020762268	0.025907691	0.082123019	-0.021522768	-0.010530036	-0.175606599	-0.049901207	-0.350597684	-0.13191996	-0.40647622	-0.08595641	-0.428038455	0.048694641	-0.161042574	0.140213173	0.02267551	0.140592333
Genetta_abyssinica	Genetta_abyssinica	653.068858	6.481682572	0.281964476	0.043727047	0.330750086	-0.019509862	0.312110339	-0.023561076	0.279657277	-0.0256422	0.189465562	-0.059498183	0.006279455	-0.07810441	0.122080722	-0.007891837	0.005450014	0.091028023	-0.011273551	0.005527984	-0.186874834	-0.056389597	-0.347302472	-0.128043133	-0.393404573	-0.077388808	-0.406160193	0.053628008	-0.157516817	0.137848458	-0.025225491	0.144269585
Genetta_angolensis	Genetta_angolensis	651.3516204	6.47904962	0.28354062	0.058170375	0.358574267	-0.019842539	0.324245298	-0.027508381	0.269919246	-0.032699766	0.17600631	-0.059005771	0.008230646	-0.083277751	0.128252775	0.010027911	9.29E-04	0.091838541	-0.054546926	0.02628692	-0.236701982	-0.036073086	-0.334539324	-0.13319496	-0.390212486	-0.067339492	-0.402497719	0.035585575	-0.115845983	0.120896526	-0.015353906	0.1161359
Genetta_genetta	Genetta_genetta	1290.343848	7.156306466	0.289918104	0.041427224	0.339591753	-0.016503892	0.3143417	-0.0271933	0.28141191	-0.032952252	0.171903307	-0.057267552	0.030367887	-0.084975292	0.130593389	0.011000645	0.009201407	0.086574963	-0.032039241	0.015733035	-0.209154353	-0.048776035	-0.336708409	-0.117337389	-0.390715954	-0.070348068	-0.407476451	0.045292338	-0.15219307	0.127633846	-0.039041981	0.12769173
Genetta_johnstoni	Genetta_johnstoni	631.963712	6.448831975	0.270497156	0.03619671	0.331864464	-0.024870325	0.308212604	-0.036372284	0.281229617	-0.044773161	0.191037153	-0.058996347	0.053189698	-0.072410625	0.131137963	0.014700001	-0.004794821	0.083890591	-0.019908231	0.031092784	-0.204704748	-0.016514791	-0.333059242	-0.124811444	-0.397187356	-0.086145048	-0.419918933	0.037303918	-0.147082798	0.135495614	-0.040512526	0.126214409
Genetta_maculata	Genetta_maculata	610.428811	6.414161679	0.288437918	0.051922204	0.353380502	-0.02512081	0.324324629	-0.036004881	0.275941341	-0.034672155	0.183393579	-0.06111598	0.029333362	-0.085123209	0.130748561	0.018431446	0.013594409	0.085881634	-0.057908196	0.021464877	-0.213551462	-0.034254951	-0.337969777	-0.118013972	-0.377631107	-0.056414255	-0.396486753	0.033232195	-0.164883093	0.123893024	-0.050723911	0.115894832
Genetta_piscivora	Genetta_piscivora	636.9140183	6.456634667	0.310881005	0.023822499	0.350413643	-0.035823799	0.335425224	-0.038944965	0.301906545	-0.036703888	0.185060645	-0.057344911	0.009202158	-0.07863146	0.1220336	0.025557722	-0.02333389	0.097784406	-0.066501198	0.043563933	-0.224988987	-0.037203975	-0.312808386	-0.109570627	-0.369797278	-0.065806147	-0.385767158	0.027691248	-0.164392827	0.123499181	-0.067333098	0.118110782
Genetta_servalina	Genetta_servalina	642.898022	6.465986114	0.285108966	0.046952022	0.342767615	-0.019262769	0.316678897	-0.034095697	0.28260434	-0.02887618	0.182315204	-0.054086408	0.018707028	-0.08032721	0.132205623	0.009366254	0.008864997	0.088873446	-0.063895615	0.016524594	-0.211625275	-0.047143862	-0.342885964	-0.127593957	-0.392290855	-0.069308955	-0.398265291	0.034559648	-0.125884392	0.138563743	-0.034405276	0.125855331
Genetta_thierryi	Genetta_thierryi	614.6587129	6.421067175	0.280528378	0.053545121	0.33596215	-0.018057136	0.306996331	-0.024891216	0.270266341	-0.038741068	0.18069107	-0.067490178	0.030098422	-0.087224398	0.147690415	1.05E-02	0.002004511	0.090671937	-0.017953387	0.020675771	-0.208010612	-0.044164303	-0.343283394	-0.123353242	-0.392660456	-0.069445171	-0.413025737	0.040404304	-0.138124356	0.132129077	-0.041179675	0.125484369
Genetta_tigrina	Genetta_tigrina	1330.775664	7.193517257	0.274036142	0.056006593	0.343225458	-0.015392049	0.324150746	-0.031196525	0.279766383	-0.035996245	0.174446556	-0.059706008	0.019234397	-0.081583814	0.138361174	0.011462809	0.016158898	0.088914537	-0.058583101	0.019483225	-0.209969291	-0.048281845	-0.340530859	-0.125080714	-0.395603877	-0.069181263	-0.397122252	0.041814077	-0.149449436	0.135303937	-0.018120937	0.113433286
Genetta_victoriae	Genetta_victoriae	635.011391	6.453642937	0.293653846	0.042317929	0.351548366	-2.50E-02	0.322169777	-0.031278528	0.275794728	-0.032556324	0.179747342	-0.066203311	0.02627343	-0.072934752	0.114087528	0.014554557	0.004859868	0.077898311	-0.020461252	0.037290399	-0.220663701	-0.018324092	-0.339402507	-0.109987772	-0.379455123	-0.067236383	-0.409601891	0.01940234	-0.177995643	0.122412405	-0.020554767	0.109612561
Gulo_gulo	Gulo_gulo	961.2876042	6.823150323	0.238847049	0.070602929	0.340952596	-0.035635926	0.306569198	-0.046056784	0.248583413	-0.06948071	0.172795052	-0.078116456	0.041172897	-0.069352913	0.119752572	0.024748386	0.044326202	0.099091052	0.017362896	0.034411625	-0.184839586	-0.055141004	-0.300548826	-0.136021821	-0.379563386	-0.090885453	-0.461191944	0.061561922	-0.205377341	0.137316491	0.001159207	0.152958662
Halichoerus_grypus	Halichoerus_grypus	980.9455751	6.769034894	0.184952305	0.13430423	0.377816899	-0.028247032	0.335915476	-0.067373516	0.292090782	-0.080610386	0.227915027	-0.086252335	0.061199659	-0.0949651	0.084390685	2.92E-04	-0.052814265	0.091216065	-0.03934589	0.008200073	-0.193269059	-0.068932899	-0.320263818	-0.117035733	-0.38604099	-0.054966877	-0.387668223	0.064088092	-0.143843484	0.145719498	-0.041035104	0.154563779
Helarctos_malayanus	Helarctos_malayanus	870.4406547	6.768999583	0.232245668	0.083904192	0.355872642	-0.044622093	0.328991371	-0.053330821	0.231675386	-0.063222644	0.133525491	-0.079031052	0.060694267	-0.085139088	0.126467441	0.026379831	0.049987402	0.111023704	0.025816361	0.027821545	-0.226966219	-0.042560819	-0.304162073	-0.15171933	-0.378247588	-0.085724904	-0.420680959	0.043816307	-0.20788714	0.161630861	-0.00733205	0.150774312
Helogale_parvula	Helogale_parvula	935.9824072	6.841596681	0.287589282	0.064198642	0.341976351	-0.002680822	0.310693451	-0.028290523	0.238211384	-0.035693094	0.163056261	-0.074550388	0.038886669	-0.078994393	0.148432053	0.009263746	3.82E-02	0.072974815	-0.023459885	-0.040976895	-0.172416727	-0.055583777	-0.344777512	-0.125969057	-0.386094452	-0.07717665	-0.405105919	0.075029908	-0.207564857	0.151992613	-0.027636877	0.146455873
Hemigalus_derbyanus	Hemigalus_derbyanus	643.5102693	6.466937985	0.296402373	0.045444705	0.358588195	-0.03151663	0.335593306	-0.035833417	0.280306966	-0.034959896	0.191166725	-0.056892362	0.011137832	-0.056321415	0.101589029	0.022952518	0.003829409	0.077176784	-0.049221827	0.021977908	-0.228266727	-0.017462752	-0.331750624	-0.11462198	-0.389717672	-0.060888624	-0.403397065	0.013484482	-0.127183672	0.114458351	-0.049076248	0.113002327
Herpestes_ichneumon	Herpestes_ichneumon	1174.857722	7.068902331	0.276532728	0.056227319	0.344573441	-0.022494616	0.317265869	-0.037268625	0.265637494	-0.048755788	0.183223048	-0.073309285	0.014870152	-0.086680942	0.113776277	0.01525535	-0.023004339	0.053981486	-0.011138119	0.012163194	-0.034735091	-0.012537223	-0.367377199	-0.123815937	-0.406784458	-0.069937061	-0.432037771	0.043372227	-0.206339882	0.139566594	-0.034462149	0.154233307
Herpestes_javanicus	Herpestes_javanicus	1227.247707	7.112529304	0.292750515	0.066911177	0.343705428	-0.00930283	0.319002703	-0.02925121	0.274754033	-0.03280922	0.190723749	-0.058621405	0.027111934	-0.080905467	-0.021787597	-0.03440852	0.042573698	0.079874638	0.030453739	0.043324038	-0.174947466	-0.063336855	-0.364893373	-0.138417405	-0.401451529	-0.083280927	-0.410640089	0.058259267	-0.15116193	0.137403344	0.003806183	0.144561377
Hyaena_brunnea	Hyaena_brunnea	865.4862217	6.763291455	0.281209759	0.05628522	0.377503501	-0.04066854	0.328390062	-0.041607085	0.262276366	-0.059258897	0.130783983	-0.08362123	0.024597939	-0.10289514	0.097783575	0.034885083	-0.003850081	0.098007751	-0.027188996	0.022331944	-0.22174325	-0.032266919	-0.287034448	-0.140972931	-0.335344026	-0.095395077	-0.43348625	0.039542506	-0.151194254	0.18022426	-0.042703879	0.165409053
Hyaena_hyaena	Hyaena_hyaena	461.2224337	6.133880429	0.257911329	0.07134209	0.379030942	-0.025548842	0.328994027	-0.040563018	0.265659143	-0.053374837	0.128573054	-0.093877382	0.026973652	-0.125902358	0.102278789	0.008938414	0.001586801	0.077446539	0.028545343	0.026295632	-0.217598568	-0.033903781	-0.297990974	-0.14239755	-0.324737195	-0.081211972	-0.4277165	0.059215522	-0.196692905	0.180319466	-0.054816937	0.173222075
Hydrictis_maculicollis	Hydrictis_maculicollis	3835.046527	8.251936846	0.237523773	0.085188123	0.311142778	-0.017329641	0.281599691	-0.029211044	0.243899974	-0.049204793	0.176568817	-0.068349681	0.054054477	-0.07513352	0.182458576	0.020595788	0.053281471	0.07415813	-0.033234384	-0.023244204	-0.178589813	-0.07154129	-0.29895932	-0.140960727	-0.433596136	-0.046250682	-0.476991676	0.036806051	-0.146123778	0.156175044	0.026965551	0.148302448
Hydrurga_leptonyx	Hydrurga_leptonyx	553.1604552	6.301681065	0.211873141	0.087386514	0.351801819	-0.005740783	0.325297552	-0.026169094	0.288900055	-0.040757343	0.211401435	-0.058063828	0.080704682	-0.09054065	0.102925145	-0.004990342	0.043409852	0.064952631	-0.04597014	0.004278599	-0.216832564	-0.048697718	-0.338409871	-0.109980951	-0.409367922	-0.027211844	-0.429137301	0.063673339	-0.150295633	0.09219726	-0.026300247	0.099664211
Ichneumia_albicauda	Ichneumia_albicauda	1126.695049	7.027043891	0.291247334	0.049300628	0.34527104	-0.025260063	0.321979597	-0.055018148	0.272316334	-0.048189348	0.128426434	-0.092627539	0.062916105	-0.090389925	0.128935146	0.015519412	0.002415643	0.095609537	-0.030879576	0.003955624	-0.227768863	-0.032772189	-0.256377048	-0.144847101	-0.360467462	-0.095238473	-0.414900109	0.070295601	-0.200804732	0.170895424	-0.062309843	0.17876656
Ictonyx_striatus	Ictonyx_striatus	1394.949401	7.153684884	0.273989695	0.066406823	0.324716806	-0.01748428	0.290755262	-0.029453926	0.238007555	-0.045086644	0.16618568	-0.069397822	0.054890828	-0.078455176	0.143524767	0.025448196	0.030818633	0.085121877	-0.002406694	0.002497414	-0.15973156	-0.051478314	-0.346556657	-0.134082492	-0.418159763	-0.079003454	-0.446886746	0.046572249	-0.142595118	0.141843904	-0.006552689	0.136551645
Leopardus_geoffroyi	Leopardus_geoffroyi	734.7290172	6.541443146	0.269343399	0.080758564	0.310033755	-0.039787102	0.285027461	-0.055893841	0.243269005	-0.062966174	0.157588802	-0.086667484	0.066503001	-0.113699469	0.151928567	0.025923428	0.002382674	0.109408923	0.012549672	0.010821548	-0.171408782	-0.050413606	-0.316569359	-0.150047511	-0.38594876	-0.099752266	-0.433647329	0.03082401	-0.138909847	0.204370395	-0.052142259	0.197120585
Leopardus_guigna	Leopardus_guigna	1001.175043	6.908929632	0.275971297	0.082050531	0.32187719	-0.032178368	0.291208558	-0.039509067	0.248232457	-0.058689273	0.150784252	-0.086900638	0.05826457	-0.094749308	0.174454569	0.01844698	0.002183363	0.110275229	-0.030634036	-0.018506676	-0.18994813	-0.057649211	-0.315961883	-0.138355196	-0.387394898	-0.083272392	-0.425888718	0.030839399	-0.131590622	0.184819707	-0.041557969	0.183378282
Leopardus_pardalis	Leopardus_pardalis	1749.271542	7.440798267	0.257542551	0.0769087	0.321082277	-0.036847793	0.290041152	-0.04509456	0.236659557	-0.060142406	0.160462461	-0.084227023	0.071864576	-0.103410512	0.149622478	0.025369521	0.013711093	0.117210804	0.009383123	0.007299222	-0.213441493	-0.052824674	-0.327210907	-0.14540876	-0.386251758	-0.091610588	-0.425375689	0.022979567	-0.136575574	0.181016681	-0.021513848	0.188781822
Leopardus_tigrinus	Leopardus_tigrinus	1030.995571	6.938280188	0.258082896	0.087431375	0.311557986	-0.030022839	0.281794548	-0.052657285	0.245166123	-0.067121462	0.160888974	-0.084300413	0.064182767	-0.105136193	0.167128533	0.011570214	-0.006234209	0.085052527	0.012206013	-0.019220459	-0.156755153	-0.048427461	-0.315245376	-0.130119931	-0.392662636	-0.090508805	-0.445163524	0.013298531	-0.143051076	0.217629493	-0.041895864	0.212532711
Leopardus_wiedii	Leopardus_wiedii	1110.154344	7.012254333	0.261360934	0.086354793	0.317580756	-0.027237985	0.287231638	-0.048175702	0.249370829	-0.05469123	0.156944479	-0.090430994	0.06684748	-0.10052431	0.170581998	0.013616218	-0.012021722	0.094435635	-0.010584876	-0.026372393	-0.18757805	-0.066710386	-0.319884765	-0.144187825	-0.382716825	-0.087057721	-0.419893705	0.038346405	-0.1451476	0.211670955	-0.032090571	0.20096454
Leptailurus_serval	Leptailurus_serval	1621.299897	7.340785795	0.272424214	0.077068751	0.323152585	-0.053042573	0.291575926	-0.056786754	0.245986625	-0.070446066	0.158064453	-0.086042062	0.069955697	-0.098228544	0.157402383	0.021045625	-0.00797711	0.119629461	0.009661449	0.028899874	-0.204134394	-0.041651806	-0.286924493	-0.131039233	-0.376616005	-0.100868368	-0.441507575	0.024066985	-0.15334756	0.179234453	-0.057716195	0.188160258
Leptonychotes_weddellii	Leptonychotes_weddellii	667.455167	6.503472223	0.200294847	0.098778416	0.310728862	0.003811515	0.30883679	-0.018652211	0.260436721	-0.045743026	0.207928263	-0.065721853	0.092489281	-0.105886344	0.130261108	-0.033349512	0.084326745	0.078042525	-0.007083022	0.005098417	-0.187940087	-0.076434112	-0.355603419	-0.160361028	-0.407672807	-0.085085175	-0.403979	0.156375728	-0.210561688	0.130727316	-0.022462594	0.118399343
Lobodon_carcinophaga	Lobodon_carcinophaga	687.8755516	6.528075763	0.174430615	0.094314904	0.368186399	-0.005092467	0.338941854	-0.029265167	0.299784336	-0.041722355	0.203023746	-0.054964628	0.026455694	-0.108140852	0.105036272	-0.024589177	0.079300779	0.069296462	-0.060033638	-0.020020741	-0.206929308	-0.054359645	-0.318621996	-0.11464506	-0.401034314	-0.049059683	-0.411896907	0.070673074	-0.168484688	0.135531013	-0.028158846	0.132044322
Lontra_canadensis	Lontra_canadensis	1575.669889	7.362435787	0.245943446	0.075735251	0.330195973	-0.025831552	0.297182444	-0.037385863	0.249188367	-0.053439658	0.165497166	-0.067643227	0.029703578	-0.07231191	0.170322846	0.031816685	0.0681216	0.092144719	0.005008239	0.001869791	-0.189745187	-0.051113373	-0.291543603	-0.144327782	-0.4366803	-0.088427431	-0.435914565	0.080465165	-0.166871858	0.130608342	-0.040408146	0.127840844
Lontra_felina	Lontra_felina	457.1132609	6.124931196	0.235326624	0.06793688	0.314011894	-0.021844837	0.296620012	-0.035765472	0.270042095	-0.047882998	0.17437827	-0.082443119	0.043945674	-0.087977833	0.183241368	0.047677969	0.073120346	0.088152057	0.007805896	0.023130842	-0.186370939	-0.029316502	-0.305870307	-0.141865933	-0.438361625	-0.0595662	-0.437280923	0.060163526	-0.184769026	0.109170166	-0.045839358	0.110431456
Lontra_provocax	Lontra_provocax	990.7771361	6.898489621	0.25464124	0.07810159	0.319093516	-0.007938659	0.311597674	-0.04533679	0.255767176	-0.055471793	0.134699344	-0.076950963	0.050741918	-0.058165294	0.189951218	0.019051461	0.10239486	0.074948036	-0.019593576	-0.001116607	-0.149472353	-0.062866858	-0.311612439	-0.116155077	-0.411446486	-0.071393339	-0.456814822	0.069987566	-0.201041691	0.132918567	-0.068905579	0.12038816
Lutra_lutra	Lutra_lutra	2414.765179	7.30280887	0.235550578	0.078204234	0.324913217	-0.024600163	0.292303668	-0.03555097	0.245204753	-0.054825998	0.167580874	-0.060711662	0.052396801	-0.062631952	0.149785756	0.027268659	0.061369433	0.103181998	0.027662492	0.009411042	-0.217947815	-0.073796522	-0.353523579	-0.131980659	-0.409708108	-0.067825299	-0.448370533	0.028408814	-0.1341262	0.135107347	0.006908661	0.13034113
Lutrogale_perspicillata	Lutrogale_perspicillata	928.6899734	6.833774962	0.246951607	0.079477107	0.3059082	-0.017042973	0.293297421	-0.046884813	0.250977231	-0.054112849	0.168626377	-0.064072296	0.017188381	-0.063471128	0.19043093	0.026975777	0.089815176	0.075599284	-0.005027928	0.011012624	-0.194050004	-0.061240343	-0.297940738	-0.134688065	-0.429630457	-0.083452682	-0.447732848	0.054879619	-0.193379826	0.138507826	0.00456648	0.138512912
Lycalopex_culpaeus	Lycalopex_culpaeus	1326.800261	7.190525504	0.309996063	0.037106019	0.371006561	-0.016667625	0.346550183	-0.030920144	0.286197271	-0.03892617	0.187391735	-0.052155912	0.013265856	-0.086655397	0.074113659	0.006112017	-0.025724873	0.083592101	-0.056207034	0.013084806	-0.24062632	-0.049029189	-0.299563774	-0.11044897	-0.350919177	-0.068215539	-0.404465316	0.06659267	-0.158998487	0.123714105	-0.052016348	0.122817228
Lycalopex_griseus	Lycalopex_griseus	930.0746796	6.712861717	0.311977556	0.038136987	0.371110016	-0.030339774	0.336424846	-0.040572781	0.279651196	-0.047692237	0.190436381	-0.056024761	-0.008554193	-0.090925258	0.092898298	0.012320782	-0.034724526	0.095605284	-0.045482409	0.015887855	-0.2082618	-0.046637928	-0.309029836	-0.11942958	-0.352642242	-0.075897723	-0.382334732	0.046038785	-0.169581816	0.153771471	-0.071886739	0.145758878
Lycalopex_gymnocercus	Lycalopex_gymnocercus	1657.469237	7.398984094	0.305822076	0.039971342	0.366934236	-0.028648816	0.33534127	-0.036510404	0.283263907	-0.044393984	0.196803478	-0.057232306	0.00423589	-0.088360028	0.092204089	5.77E-03	-0.028650398	0.087918146	-0.02963742	0.008472579	-0.226246044	-0.054622773	-0.308104654	-0.114354273	-0.348237941	-0.069479156	-0.386081173	0.05577326	-0.168065606	0.147466209	-0.089581712	0.148228338
Lycalopex_sechurae	Lycalopex_sechurae	785.5928531	6.594779428	0.311395628	0.043332067	0.365096691	-0.035089508	0.335451062	-0.03773227	0.290240649	-0.038495662	0.190556861	-0.056775578	-0.001276263	-0.089200858	0.101549147	0.004848162	-0.029332665	0.096574525	-0.055636745	0.010202897	-0.232552569	-0.052010336	-0.312055295	-0.108326464	-0.3462499	-0.070820281	-0.380321898	0.038232289	-0.160072328	0.151281345	-0.076792376	0.143979671
Lycalopex_vetulus	Lycalopex_vetulus	4005.480163	8.295418743	0.288576491	0.042546104	0.361697509	-0.028400293	0.318352403	-0.035136305	0.275769184	-0.04104712	0.170252255	-0.0730387	0.059114311	-0.081735967	0.110782797	0.020992498	-0.02230032	0.097223978	-0.039862651	0.02373869	-0.234839555	-0.056059781	-0.333530888	-0.120342705	-0.365257255	-0.072450324	-0.391112867	0.039432797	-0.144127484	0.147071797	-0.053513931	0.137205332
Lycaon_pictus	Lycaon_pictus	1306.770212	7.13078794	0.285299839	0.059487919	0.364764637	-0.025113999	0.328247988	-0.041809566	0.276787463	-0.070466455	0.210399177	-0.0824093	0.025521896	-0.09776359	0.077124467	0.012985285	-0.034688111	0.107217288	-0.036124018	0.026616463	-0.229466765	-0.065171424	-0.298684058	-0.131169444	-0.335770536	-0.083572335	-0.385607946	0.082825232	-0.185143544	0.147011902	-0.06266049	0.161332025
Lyncodon_patagonicus	Lyncodon_patagonicus	539.9932098	6.291556565	0.30560866	0.070879514	0.311663632	0.01175777	0.287694472	-0.023180509	0.245801191	-0.046570605	0.126927549	-0.081156298	0.069717739	-0.078130487	0.150055677	3.67E-02	0.068195709	0.088038566	2.46E-02	-0.008913417	-0.155634021	-0.063696279	-0.373877031	-0.13634795	-0.43599481	-0.060643411	-0.409687697	0.073104548	-0.193976381	0.103858009	-0.021113076	0.114316251
Lynx_rufus	Lynx_rufus	1146.931471	7.022982804	0.278046439	0.076428967	0.333661863	-0.047810436	0.293013331	-0.050525393	0.247693252	-0.069907409	0.157574936	-0.092343297	0.060845827	-0.104622445	0.159899219	0.030238348	-0.025749755	0.107306573	-0.008306003	0.008132882	-0.20168801	-0.05858345	-0.297186135	-0.137026978	-0.360680361	-0.092558084	-0.425296252	0.030802625	-0.140324873	0.197447727	-0.071503478	0.20302037
Macrogalidia_musschenbroekii	Macrogalidia_musschenbroekii	617.5090823	6.425693776	0.291371732	0.055017467	0.363070962	-0.029913413	0.331645926	-0.04179973	0.285796572	-0.050006372	0.164419122	-0.071684607	0.012025516	-0.0775281	0.12339405	-9.96E-04	0.021028098	0.100992121	-6.18E-02	0.025650902	-0.230991937	-0.025672221	-0.298393884	-0.106662909	-0.337000454	-0.06303243	-0.417602107	0.023866294	-0.221571319	0.127253693	-0.025375139	0.134515526
Martes_americana	Martes_americana	1100.117133	7.001064494	0.266744897	0.06258162	0.324668402	-0.022277793	0.301442823	-0.034237654	0.25983756	-0.043122565	0.191071788	-0.054915042	0.029805237	-0.079630108	0.140781488	0.011723033	0.03539607	0.085761783	-0.025086518	0.015011356	-0.178856654	-0.071934247	-0.337712481	-0.122129276	-0.404403656	-0.080650839	-0.424170068	0.054526833	-0.166596492	0.145038499	-0.012922396	0.1342544
Martes_flavigula	Martes_flavigula	877.4357336	6.777003715	0.244403917	0.07539396	0.308514945	-0.01288138	0.293842902	-0.032994144	0.2573809	-0.051333812	0.171706902	-0.071709529	0.063140847	-0.07214404	0.164233329	0.010288575	0.05702015	0.081436208	1.89E-02	-0.002484797	-0.183869666	-0.073256459	-0.337904619	-0.123106958	-0.418979431	-0.075785898	-0.420941492	0.065481839	-0.216601954	0.140250578	-8.27E-04	0.142845856
Martes_foina	Martes_foina	848.6105506	6.743600366	0.271248595	0.057145694	0.328527966	-0.027166648	0.306340373	-0.039913505	0.257220792	-0.048546079	0.168001994	-0.073439898	0.048061522	-0.059802741	0.150132702	0.017699963	0.031325056	0.101226472	-0.03180957	0.038971994	-0.199879555	-0.050501359	-0.329238257	-0.127261667	-0.402627617	-0.091596113	-0.430599641	0.041633082	-0.14088788	0.129228571	-0.025816481	0.132322233
Martes_martes	Martes_martes	525.2840501	6.263939164	0.271059892	0.071732984	0.335284866	-0.018887953	0.303779661	-0.027386647	0.260075457	-0.042352448	0.153176785	-0.07799174	0.027271587	-0.069873599	0.131600742	-0.001014836	0.023821082	0.095552814	1.22E-04	0.009584881	-0.202445155	-0.083913278	-0.329809328	-0.131337011	-0.403305036	-0.078242771	-0.424345902	0.042784984	-0.129160275	0.161975721	-0.017126284	0.149368898
Martes_pennanti	Martes_pennanti	1026.224902	6.818984603	0.26670187	0.065190298	0.332811646	-0.02924882	0.305861779	-0.035960578	0.264489929	-0.044698108	0.197845291	-0.061652304	0.033977488	-0.080280678	0.132133402	0.016188768	0.033565099	0.087605543	-0.054310428	0.012423442	-0.181428996	-0.064471166	-0.3293967	-0.114047583	-0.392851674	-0.080736855	-0.426162804	0.049230456	-0.162603041	0.142569082	-0.020632862	0.137888501
Martes_zibellina	Martes_zibellina	990.82612	6.89853906	0.251125751	0.054883593	0.30023269	-0.02028578	0.289281107	-0.029465176	0.259493978	-0.035257149	0.183791362	-0.074206168	0.026504884	-0.076097686	0.17302461	0.002218166	0.077199627	0.094938435	5.73E-04	0.021220003	-0.140471021	-0.072421819	-0.323063233	-0.12809777	-0.42367898	-0.081591609	-0.440228793	0.067254233	-0.232463293	0.144430638	-0.001321628	0.132478092
Meles_meles	Meles_meles	1285.58558	7.085272087	0.256793555	0.066841412	0.345735539	-0.03542561	0.306124335	-0.04635346	0.248415055	-0.0605443	0.180280392	-0.07647289	0.039187435	-0.068592023	0.120305368	0.029674496	0.030573942	0.095832337	-0.026477163	0.008689527	-0.200375293	-0.047411784	-0.311419106	-0.132927506	-0.381689433	-0.11380681	-0.427600108	0.055446421	-0.160765164	0.16940661	-0.019089353	0.15564358
Mellivora_capensis	Mellivora_capensis	1256.662511	7.136214685	0.237120089	0.082832902	0.326375312	-0.014994615	0.293216278	-0.026840642	0.238122238	-0.044041629	0.176509874	-0.070142389	0.087366142	-0.087897997	0.119910276	6.60E-03	0.045098051	0.074337646	4.49E-04	-0.02392137	-0.190469844	-0.076329366	-0.334682068	-0.145742218	-0.422382854	-0.065229535	-0.423922499	0.060286358	-0.176486578	0.171038112	0.023777062	0.16004957
Melogale_moschata	Melogale_moschata	1135.262143	7.034618866	0.267413519	0.04620544	0.343315299	-0.033359632	0.31476742	-0.058298709	0.26500407	-0.061096839	0.169875321	-0.074192403	0.063521123	-0.07832929	0.116630636	0.023518914	0.02651549	0.093912937	-0.017333937	0.022829917	-0.164917638	-8.28E-04	-0.302022935	-0.126409477	-0.372458146	-0.098926364	-0.42286386	0.051275017	-0.268620452	0.152947055	-0.018825911	0.140751534
Melogale_personata	Melogale_personata	862.0286151	6.759288466	0.273002933	0.065435651	0.33595721	-0.01943705	0.305556223	-0.045052948	0.262739268	-0.053821864	0.174887979	-0.070265456	0.0630397	-0.074930344	0.130870822	0.007259726	0.030380385	0.068487175	-0.029250489	-0.00742996	-0.175408014	-0.055488837	-0.320506265	-0.123282615	-0.378981199	-0.090614226	-0.410287829	0.075620005	-0.216459212	0.161734798	-0.045541513	0.161785946
Melursus_ursinus	Melursus_ursinus	721.5984109	6.581468767	0.269885066	0.076935612	0.347645236	-0.027227685	0.300201683	-0.0686336	0.265848046	-0.070333737	0.192422303	-0.078461623	0.090845044	-0.066785752	0.122984306	0.032732353	0.018818283	0.105942079	-0.094011279	0.00440569	-0.209200548	-0.040965359	-0.326604034	-0.137701095	-0.363306533	-0.07415279	-0.397888706	0.044496997	-0.183236199	0.147053451	-0.034402668	0.152695459
Mephitis_macroura	Mephitis_macroura	2240.117585	7.675011704	0.290406496	0.073054293	0.342175779	-0.039059781	0.30645564	-0.047964801	0.23553884	-0.059773045	0.172063788	-0.079915999	0.047879226	-0.082611575	0.125098897	0.029658775	0.026142229	0.100022744	-0.029972742	-0.004354212	-0.18231657	-0.03416513	-0.290283488	-0.123152634	-0.393066587	-0.09429061	-0.435092712	0.040520215	-0.156302236	0.156037495	-0.058726557	0.165994265
Mephitis_mephitis	Mephitis_mephitis	1609.721269	7.269318501	0.268457842	0.08810287	0.339165668	-0.032693752	0.307988161	-0.043377128	0.233070245	-0.058804643	0.180402445	-0.073782806	0.047133741	-0.096789474	0.120179466	0.028344963	0.035772416	0.097879237	-0.032151794	-0.010815418	-0.179009503	-0.044602992	-0.304690885	-0.121700729	-0.402394302	-0.087496719	-0.437152015	0.043867995	-0.155057181	0.150670895	-0.021714305	0.161197701
Mirounga_angustirostris	Mirounga_angustirostris	1527.395517	7.331319288	0.20213703	0.075021064	0.358021375	-0.04141094	0.337126364	-0.077853558	0.289744847	-0.094015945	0.217491234	-0.101380811	0.138839111	-0.117000552	0.145873035	-4.41E-04	-0.082297713	0.142965	-0.049010169	0.04972779	-0.137253344	-0.064350821	-0.282127853	-0.130036025	-0.379149355	-0.076336194	-0.346391265	0.124518328	-0.252246655	0.149506554	-0.160756642	0.161087172
Mirounga_leonina	Mirounga_leonina	606.3074028	6.407387123	0.185165664	0.078435989	0.324919107	-0.049965799	0.310537545	-0.081756987	0.27592755	-0.082216883	0.212961314	-0.09395613	0.089125777	-0.097053342	0.145380999	-0.007450172	-0.052626821	0.148054463	-0.022098327	0.045806936	-0.081194636	-0.05956333	-0.302734191	-0.142782218	-0.398716795	-0.083742394	-0.440073652	0.049250607	-0.162418724	0.190747083	-8.42E-02	0.186192177
Monachus_monachus	Monachus_monachus	978.3233276	6.885840216	0.21275165	0.087051065	0.339933591	-0.013083546	0.314346931	-0.065436577	0.280247986	-0.070929484	0.209088785	-0.079186677	0.109464591	-0.096977789	0.1298515	0.007601525	-0.045002425	0.073832925	-0.030738142	0.026030867	-0.183159656	-0.087133682	-0.303340641	-0.112005495	-0.382198382	-0.039322044	-0.430303685	0.063436407	-0.1972132	0.143655455	-0.023728902	0.16246705
Monachus_tropicalis	Monachus_tropicalis	1414.928502	7.25483428	0.238823485	0.052824743	0.360977855	-0.051009869	0.341712405	-0.064149301	0.302921095	-0.064360414	0.221775399	-0.061343973	0.110174701	-0.058923672	0.120271114	0.003826054	-0.072575754	0.070179956	-0.029060555	0.042828211	-0.18013506	-0.036934756	-0.315512149	-0.112371455	-0.374550223	-0.034230588	-0.38404413	0.053623809	-0.204804054	0.126326541	-0.135974128	0.133714715
Mungos_mungo	Mungos_mungo	1108.498083	7.0107613	0.269346783	0.067914507	0.332800713	-0.013336548	0.318441176	-0.036569226	0.265603194	-0.048045191	0.163228615	-0.082553011	0.03706092	-0.073958457	0.119532678	0.021231374	0.016435769	0.078966	-0.008996954	0.001794938	-0.174208543	-0.044753975	-0.346149265	-0.138546572	-0.393869024	-0.085574718	-0.419523553	0.058830721	-0.140597247	0.148581326	-0.039105262	0.146018832
Mustela_africana	Mustela_africana	1112.954926	7.014773852	0.280797001	0.063424676	0.307676844	-0.018381435	0.283178716	-0.038618894	0.240334496	-0.04282295	0.108895362	-0.082749976	0.062602309	-0.066590263	0.173637421	0.035979302	0.066773447	0.104776405	0.00552016	0.024878095	-0.154879026	-0.077945905	-0.338625719	-0.153484961	-0.434345898	-0.0801375	-0.446437032	0.045152907	-0.153219357	0.140874576	-0.001908726	0.145645922
Mustela_erminea	Mustela_erminea	1124.066961	7.024708603	0.270049654	0.067264684	0.300011534	-0.025768983	0.280176036	-0.03780247	0.249936343	-0.04029473	0.173984865	-0.060983449	0.072989894	-0.066445424	0.17238104	0.026990167	0.047244053	0.09010909	0.001959492	0.015254824	-0.113615879	-0.060913496	-0.370805361	-0.1340657	-0.443967859	-0.058302656	-0.434854365	0.051157744	-0.190624216	0.110800884	-0.01486523	0.122999514
Mustela_eversmanii	Mustela_eversmanii	891.3059333	6.792687728	0.25918677	0.075940061	0.301171487	-0.019558993	0.284972623	-0.03325011	0.242134521	-0.053458621	0.17424482	-0.06007891	0.10026583	-0.086011114	0.158500439	0.031812104	0.046755206	0.095942255	-0.004857071	0.004628478	-0.165450494	-0.076827034	-0.373148464	-0.13324519	-0.426784177	-0.074036004	-0.425585672	0.063311092	-0.145716776	0.123346333	-0.025689044	0.141485654
Mustela_felipei	Mustela_felipei	198.9093596	5.292849242	0.284603609	0.07020641	0.319031372	-0.043954255	0.289404808	-0.056272398	0.243394929	-0.054777898	0.163114939	-0.070852351	0.065895235	-0.073048911	0.166324922	0.011010115	0.064782273	0.075032433	-0.002519623	0.028711147	-0.145614251	-0.037606087	-0.310742519	-0.135804259	-0.406777142	-0.066933513	-0.429125575	0.028701697	-0.213894397	0.155770082	-0.087878578	0.169817789
Mustela_frenata	Mustela_frenata	933.7159454	6.839172265	0.26714674	0.068808986	0.304048016	-0.040771947	0.28435592	-0.042343009	0.238703008	-0.038984312	0.16305037	-0.060559713	0.062733312	-0.065444302	0.160636211	0.03460397	0.088620955	0.08607622	-0.016223972	0.026673629	-0.146729411	-0.062308646	-0.35714058	-0.143200469	-0.428391948	-0.071109682	-0.437826132	0.027930363	-0.183916183	0.141663085	9.34E-04	0.138965827
Mustela_itatsi	Mustela_itatsi	1959.850915	7.56258253	0.250302122	0.079078387	0.308316026	-0.017907034	0.280702361	-0.024543299	0.236257747	-0.038509389	0.170903731	-0.064848992	0.067460018	-0.076403665	0.15769173	0.027788898	0.050138334	0.087568975	0.0087135	0.001657615	-0.149559586	-0.066015389	-0.369165706	-0.136007388	-0.450031604	-0.073686629	-0.459113717	0.048713516	-0.099573482	0.123022583	-0.003041475	0.130091812
Mustela_kathiah	Mustela_kathiah	1024.572171	6.93203041	0.260881447	0.063915217	0.304538207	-0.029141988	0.283184925	-0.037405368	0.246494371	-0.038839196	0.167704684	-0.058454001	0.054096012	-0.062647307	0.170198805	0.01410365	0.058493607	0.081372274	0.018511626	0.010622057	-0.14252778	-0.067085275	-0.356161927	-0.130864226	-0.429346227	-0.077260325	-0.441890026	0.04153746	-0.17619808	0.145602332	-0.017979643	0.144544698
Mustela_lutreola	Mustela_lutreola	857.8043289	6.754376019	0.257158543	0.077540007	0.306087964	-0.019344025	0.285804255	-0.029770979	0.245445048	-0.044645447	0.176700314	-0.067480791	0.065602914	-0.067937146	0.164969526	0.019772647	0.057193026	0.087955307	0.029020174	-0.018436582	-0.160499802	-0.073368405	-0.363139708	-0.119199514	-0.425039249	-0.062316163	-0.446599962	0.045366582	-0.14075822	0.138050752	-0.051944823	0.133813757
Mustela_nigripes	Mustela_nigripes	1129.644251	7.02965804	0.269544797	0.087510517	0.328978324	-0.029490379	0.29655462	-0.038096912	0.245666035	-0.051526176	0.173410828	-0.06830339	0.068796949	-0.074067611	0.162005603	0.033550466	0.039046923	0.092932415	-0.025915552	-0.005349206	-0.161650281	-0.075661566	-0.365654238	-0.121106107	-0.403296818	-0.037566061	-0.414104669	0.035756433	-0.199719421	0.120901699	-0.013663099	0.13051588
Mustela_nivalis	Mustela_nivalis	613.3405993	6.385958188	0.266115832	0.066416094	0.29981764	-0.029660392	0.277900376	-0.032870175	0.240183898	-0.035427014	0.172673863	-0.057113457	0.063796152	-0.0729699	0.164721151	0.024647559	0.039012537	0.081771496	0.021817367	0.013740272	-0.102972146	-0.058673922	-0.386102822	-0.139063729	-0.442613715	-0.074799401	-0.451057127	0.04664441	-0.136674131	0.127675505	-0.026618875	0.139682653
Mustela_putorius	Mustela_putorius	709.9158345	6.480208261	0.260288994	0.076840097	0.307347516	-0.023995778	0.284877375	-0.03238855	0.238656575	-0.050045579	0.166653001	-0.075221504	0.057595352	-0.083456656	0.143538436	0.037567114	0.040004471	0.09642828	0.022028672	0.015940376	-0.151666589	-0.062901719	-0.360452011	-0.146068192	-0.429201704	-0.087849481	-0.445652881	0.05434472	-0.129682954	0.136068879	-0.004334254	0.144737991
Mydaus_javanensis	Mydaus_javanensis	199.5307829	5.295968525	0.319754041	0.045488628	0.349506253	-0.008736406	0.295190432	-0.022732115	0.24090144	-0.041693117	0.150689638	-0.053319189	0.069247609	-0.059224245	0.105967303	0.004754859	0.029458254	0.075343904	9.30E-04	-0.02265514	-0.174516117	-0.045953712	-0.321431066	-0.112341457	-0.409933427	-0.072989623	-0.434502012	0.056884856	-0.202434912	0.144521725	-0.018827597	0.112651032
Mydaus_marchei	Mydaus_marchei	880.0546953	6.779984059	0.282772016	0.05515278	0.346235259	-0.035882936	0.317504222	-0.045972108	0.266954422	-0.063781953	0.201413054	-0.062408212	0.078626081	-0.068411829	0.134502993	-0.011983333	-0.039053333	0.076280325	-0.052670929	-0.00606938	-0.177204052	-0.031970422	-0.27230009	-0.109067603	-0.377836356	-0.070255457	-0.429157785	0.0550443	-0.192100518	0.161772747	-0.087684984	0.15755308
Nandinia_binotata	Nandinia_binotata	1112.174171	6.842330587	0.272431949	0.066121257	0.345118321	-0.026592642	0.31847914	-0.035584093	0.269384281	-0.05223831	0.186047444	-0.065984103	0.025198601	-0.088407905	0.130385529	0.024514889	0.004894902	0.086208769	-0.025043952	0.018721588	-0.227797793	-0.0559909	-0.311334189	-0.11195174	-0.389992896	-0.080150014	-0.412274355	0.046757407	-0.135408687	0.136641043	-0.050088295	0.137934755
Nasua_narica	Nasua_narica	1405.897341	7.248431055	0.330745979	0.043435235	0.384167929	-0.027872422	0.347599441	-0.042102982	0.270672902	-0.061358483	0.178697441	-0.065411478	0.011095106	-0.08684932	0.05728976	0.023110471	-0.02792705	0.075355039	-0.062781351	0.012956442	-0.230278843	-0.038516636	-0.286787049	-0.110270469	-0.342582169	-0.071230576	-0.375176834	0.03653002	-0.208737448	0.149926053	-0.045997814	0.162299106
Nasua_nasua	Nasua_nasua	1473.904773	7.249152175	0.305618627	0.048875717	0.37941725	-0.038138128	0.338358064	-0.051623359	0.26588311	-0.066586915	0.18656051	-0.069254886	0.010542769	-0.092906918	0.068754438	0.036732215	-0.015925493	0.095497018	-0.055321268	0.018238606	-0.210901707	-0.035366296	-0.280260466	-0.11395068	-0.345695768	-0.084668019	-0.39895428	0.036847154	-0.195880181	0.163592922	-0.052195606	0.152711567
Nasuella_olivacea	Nasuella_olivacea	1137.900113	7.036939836	0.328133189	0.030427919	0.353003801	-0.024754397	0.330316903	-0.041446693	0.256527989	-0.042745015	0.201915179	-0.051812925	0.024512218	-0.08244512	0.059385335	0.025521296	0.012235056	0.083391842	-0.041049058	0.003794531	-0.204966987	-0.026372164	-0.290733346	-0.110493001	-0.371519282	-0.08280905	-0.42950714	0.045491754	-0.158178911	0.145714116	-0.070074946	0.128536907
Neofelis_nebulosa	Neofelis_nebulosa	1366.622031	7.12505199	0.262349995	0.068323244	0.336713765	-0.039259248	0.31391208	-0.054693118	0.249587925	-0.065842496	0.142416794	-0.087596453	0.058436081	-0.104580967	0.132746607	0.034913557	0.024330015	0.129587701	-0.00385004	0.037567481	-0.219967262	-0.047228971	-0.299616723	-0.132052493	-0.363752747	-0.095984014	-0.43250742	0.031798877	-0.178973594	0.159049742	-0.021825475	0.165997159
Neophoca_cinerea	Neophoca_cinerea	634.4178434	6.452707796	0.268899785	0.076156279	0.371602922	-0.042644049	0.341122163	-0.058725668	0.289660798	-0.075900263	0.200693876	-0.069240358	0.032517837	-0.075049443	0.143656522	0.016804907	-0.02475685	0.083709197	-0.061571421	0.035183562	-0.204933102	-0.029127175	-0.285620714	-0.117171403	-0.36156478	-0.030326494	-0.380758149	0.038848416	-0.236436011	0.122955167	-0.092512877	0.124527324
Neovison_vison	Neovison_vison	2071.289229	7.595313617	0.252443407	0.081297174	0.315358191	-0.013978665	0.291605703	-0.02239027	0.246979725	-0.038131865	0.165744899	-0.063543414	0.044786183	-0.075589552	0.15066843	0.031401134	0.053645938	0.084942599	-0.016700423	0.005400861	-0.144428818	-0.062924341	-0.376524036	-0.147528492	-0.446963267	-0.080532236	-0.445367583	0.064342883	-0.090897931	0.117303873	-3.50E-04	0.119930311
Nyctereutes_procyonoides	Nyctereutes_procyonoides	1562.309773	7.304441426	0.306191717	0.04322286	0.371472645	-0.030187179	0.328921062	-0.04005103	0.270783992	-0.046222949	0.196289641	-0.059537398	0.014502978	-0.085998307	0.083703047	0.010532359	-0.025122112	0.083875471	-0.03525308	0.019261368	-0.216537632	-0.044881445	-0.313006135	-0.11368157	-0.358991612	-0.085895703	-0.386650587	0.051898828	-0.166415731	0.150401102	-0.069888193	0.147263592
Odobenus_rosmarus	Odobenus_rosmarus	1211.577924	7.099678859	0.225961925	0.163129434	0.346989692	-0.02490519	0.322245532	-0.06413238	0.193362279	-0.116350324	0.165250458	-0.109180414	0.11371936	-0.100259494	0.099052858	0.056996186	0.069457608	0.120135484	-0.036852259	-0.020018549	-0.163079615	-0.060963307	-0.339161845	-0.172714547	-0.403470542	-0.103616366	-0.383318843	0.107112762	-0.171545019	0.153053147	-0.038611591	0.171713559
Ommatophoca_rossii	Ommatophoca_rossii	157.1835445	5.057414196	0.179692252	0.090475926	0.324045454	0.019464552	0.293394156	-0.013969683	0.25355765	-0.023294471	0.194793383	-0.058815562	0.139060752	-0.099844057	0.138281051	0.005359805	0.085306556	0.044354384	-0.058622926	-0.056705858	-0.190762009	-0.093519355	-0.378165854	-0.0981042	-0.442075458	-0.0310422	-0.467343149	0.049936281	-0.092520241	0.141677638	0.021358383	0.124026802
Otocyon_megalotis	Otocyon_megalotis	1618.408194	7.335208599	0.312883475	0.032232752	0.378276559	-0.029797509	0.341649502	-0.040999667	0.28313364	-0.046724523	0.201287818	-0.058816849	0.026215182	-0.079880201	0.081716199	0.012214812	-0.056876562	0.076594019	-0.060771719	0.023938899	-0.196485149	-0.029712312	-0.314787622	-0.109683763	-0.354876122	-0.070626347	-0.387301071	0.048660753	-0.160898759	0.141138394	-0.09316537	0.131461544
Paguma_larvata	Paguma_larvata	1651.151165	7.389226994	0.27042258	0.069670885	0.342807912	-0.024038339	0.307990621	-0.038366924	0.254828013	-0.045233132	0.187855243	-0.064866965	0.058802269	-0.083872592	0.121613942	0.012429792	0.022293482	0.092558317	-0.045472842	0.021646312	-0.246630109	-0.040978993	-0.33960761	-0.125998196	-0.391543526	-0.090308433	-0.398109274	0.035259541	-0.128485199	0.144868444	-0.016765502	0.137230282
Panthera_leo	Panthera_leo	2286.988513	7.67640212	0.238250481	0.092533785	0.363128873	-0.04062537	0.334091565	-0.055040634	0.27887272	-0.08198175	0.177206764	-0.1063507	0.089386481	-0.123616206	0.099624213	0.048979022	-0.042897231	0.119120904	-0.029943042	0.016848211	-0.192966902	-0.047956632	-0.299669856	-0.119593856	-0.333485326	-0.073541098	-0.425183244	0.080094211	-0.175899312	0.138976445	-0.080516183	0.152153668
Panthera_onca	Panthera_onca	975.9012928	6.883361447	0.243127613	0.072426528	0.331059878	-0.046712691	0.30965073	-0.056834493	0.253527843	-0.072350957	0.168653819	-0.093116147	0.08906454	-0.110552148	0.11910032	0.040681289	0.002860949	0.138137203	0.018985084	0.022566116	-0.21354153	-0.055331342	-0.30915292	-0.132273865	-0.362770079	-0.083735937	-0.431882417	0.036566288	-0.159082886	0.158204481	-0.059600945	0.182325674
Panthera_pardus	Panthera_pardus	1535.245673	7.201498207	0.268664634	0.078272556	0.332087913	-0.046486991	0.305739434	-0.064203755	0.255473747	-0.079347118	0.165900272	-0.095445558	0.066314821	-0.112174791	0.131915725	0.04010913	-0.013775996	0.13099481	0.001341568	0.037081681	-0.194454871	-0.052052843	-0.295984433	-0.13406366	-0.348257761	-0.083723173	-0.438534051	0.037803891	-0.17209441	0.161428308	-0.064336591	0.181807513
Panthera_tigris	Panthera_tigris	970.235649	6.869612596	0.256286402	0.090045044	0.353185242	-0.060983033	0.320018226	-0.058441877	0.25614745	-0.088451167	0.165898375	-0.100778367	0.076908496	-0.121087344	0.114250077	0.048511487	-0.02913213	0.139502649	-0.00651569	0.045392719	-0.186405799	-0.036988261	-0.281522256	-0.132972936	-0.346163328	-0.084189542	-0.43913165	0.059264317	-0.186611977	0.136438494	-0.06721144	0.164737819
Paracynictis_selousi	Paracynictis_selousi	1047.515855	6.954176788	0.267751545	0.072828298	0.33723943	-0.023219546	0.307583626	-0.034897638	0.248220868	-0.038107931	0.185211051	-0.064648852	0.028388612	-0.084389762	0.14114712	0.017693677	0.025931082	0.0707636	0.003366247	-0.04016751	-0.157784736	-0.057868844	-0.328570772	-0.137845941	-0.401403756	-0.055909982	-0.420660263	0.066516567	-0.180626023	0.152644941	-0.055794029	0.156608924
Paradoxurus_hermaphroditus	Paradoxurus_hermaphroditus	1417.994635	7.253398245	0.277813025	0.063876261	0.343351182	-0.024266099	0.308591322	-0.027326541	0.264634073	-0.038709373	0.19022313	-0.060283068	0.05361578	-0.090987977	0.129782577	0.010961635	0.0278309	0.081969042	-0.048109316	0.00510987	-0.247396643	-0.041162524	-0.342250298	-0.11867039	-0.369868255	-0.073798391	-0.396305648	0.044892483	-0.176941198	0.139007255	-0.01497063	0.129387817
Phoca_largha	Phoca_largha	610.8571025	6.403631483	0.224560259	0.079418908	0.360731643	-0.020983183	0.322511875	-0.028049573	0.285037823	-0.048557694	0.221427797	-0.064969915	0.070128761	-0.106636616	0.091057826	-0.001501955	-0.002471074	0.092015427	-0.024191952	-0.003218112	-0.162299722	-0.065056509	-0.328125076	-0.113647659	-0.419482884	-0.050792574	-0.391331445	0.093234259	-0.172886145	0.120952767	-0.074667686	0.117792428
Phoca_vitulina	Phoca_vitulina	503.9104627	6.063607538	0.199913842	0.091288835	0.337562242	-0.027941348	0.303982524	-0.047688454	0.269158886	-0.05897346	0.209907453	-0.072833479	0.068634294	-0.10036234	0.123623562	0.005582976	0.026759821	0.103516206	-0.018236557	0.01654331	-0.14247678	-0.071294655	-0.339420602	-0.130837601	-0.425382383	-0.08459571	-0.40473368	0.078826713	-0.164640099	0.151050079	-0.044652524	0.147718928
Phocarctos_hookeri	Phocarctos_hookeri	1873.416095	7.535518832	0.240445075	0.078911377	0.334264015	-0.033238723	0.32106353	-0.047448997	0.27831267	-0.06777978	0.213357209	-0.069488702	0.060452861	-0.089636156	0.148085874	0.033592241	0.019813294	0.129049634	-0.0556648	0.01344467	-0.203802946	-0.049623298	-0.333687718	-0.145920455	-0.395839267	-0.066986666	-0.373451189	0.085367871	-0.163057999	0.111054338	-0.090290609	0.118702647
Poecilogale_albinucha	Poecilogale_albinucha	559.7787658	6.327541645	0.281953676	0.087119352	0.331189701	-0.005993164	0.300851591	-0.038272919	0.239975152	-0.052960568	0.168172598	-0.080220669	0.051281401	-0.088155992	0.135165579	0.004066491	0.04467495	0.080751105	-0.038724141	-0.005897654	-0.152129367	-0.056965737	-0.318414355	-0.119152717	-0.401086486	-0.074694381	-0.437718047	0.059724641	-0.204550363	0.15095648	-6.42E-04	0.139695733
Poiana_richardsonii	Poiana_richardsonii	641.8332078	6.464328469	0.278612532	0.058487459	0.33153201	-0.023773075	0.314578483	-0.032722789	0.286882495	-0.038793959	0.179627537	-0.05383316	0.046220887	-0.087550782	0.131470778	0.002795255	0.034904919	0.088744141	-0.058477655	-0.006649838	-0.187649146	-0.055330745	-0.340649458	-0.108941995	-0.390244089	-0.050873081	-0.400914971	0.029539241	-0.182016858	0.1409369	-0.043877462	0.137966428
Potos_flavus	Potos_flavus	947.5685138	6.796241473	0.25652443	0.063740701	0.320660993	-0.037460463	0.289558135	-0.043316224	0.24229149	-0.063162036	0.17592746	-0.076588017	0.05248019	-0.076572335	0.131381857	7.94E-04	0.048271701	0.118045435	-0.005202317	0.003254723	-0.205846109	-0.06707859	-0.307935071	-0.131264137	-0.373196752	-0.102644041	-0.435179962	0.025517752	-0.200154623	0.19907032	0.010418578	0.187662921
Prionailurus_bengalensis	Prionailurus_bengalensis	1220.079202	7.005839053	0.265757185	0.081297295	0.323303642	-0.043332729	0.287553525	-0.047006039	0.247365998	-0.062236555	0.155070963	-0.089478345	0.070087771	-0.106959362	0.165805255	1.35E-02	-0.002875143	0.117824051	-0.002766907	0.010013301	-0.176470192	-0.043551287	-0.317044461	-0.135200574	-0.38059074	-0.098033066	-0.434456652	0.031154229	-0.138025568	0.184707054	-0.062714677	0.187296156
Prionailurus_iriomotensis	Prionailurus_iriomotensis	500.4516627	6.215511016	0.26340034	0.074779357	0.323748161	-0.042068883	0.293001482	-0.052313057	0.248362696	-0.065279202	0.159316672	-0.091154801	0.064586281	-0.111923621	0.159552472	0.017439005	-0.001445301	0.138408572	-0.0011657	0.011990236	-0.184312083	-0.045135606	-0.300446156	-0.131685629	-0.376759537	-0.097564989	-0.438982015	0.031382597	-0.147213324	0.179248368	-0.061643988	0.183877652
Prionailurus_planiceps	Prionailurus_planiceps	386.6716092	5.957575778	0.269270082	0.052006757	0.315340298	-0.025159579	0.302735854	-0.05127582	0.261176195	-0.05741946	0.170583652	-0.07239892	0.082107009	-0.089863483	0.170555816	0.02631526	0.010888468	0.098291904	-0.023877473	0.022094031	-0.237615714	-0.050008251	-0.324770941	-0.127258584	-0.359895547	-0.07861982	-0.429411151	0.029262483	-0.143981569	0.159871056	-0.063104979	0.164162426
Prionailurus_rubiginosus	Prionailurus_rubiginosus	276.5383638	5.622349559	0.2722463	0.086260359	0.304312233	-0.034498543	0.287587513	-0.050881898	0.254718544	-0.054550379	0.15273222	-0.091074547	0.064712976	-0.097057499	0.180741658	0.01087935	-0.007448414	0.099981115	-0.003441318	-0.009062003	-0.160937399	-0.044935058	-0.328376232	-0.150761025	-0.381923907	-0.09801372	-0.423678081	0.051021482	-0.160803834	0.192647739	-0.05044226	0.190044627
Prionailurus_viverrinus	Prionailurus_viverrinus	594.2290147	6.366695522	0.261496988	0.072219653	0.318569457	-0.040135039	0.292070853	-0.051561266	0.238787707	-0.066512056	0.158907602	-0.081769941	0.075757382	-0.095722104	0.151158844	0.019045595	0.007417979	0.112302278	0.021066704	0.046898103	-0.199356986	-0.058681197	-0.318986627	-0.134666957	-0.380174602	-0.093527355	-0.446234601	0.024465285	-0.150145416	0.169873042	-0.030335286	0.177771959
Prionodon_linsang	Prionodon_linsang	1321.35153	7.186410378	0.280382292	0.06171811	0.334114204	-0.028360257	0.311934285	-0.038938625	0.272780983	-0.041488048	0.177113638	-0.058862372	0.053483665	-0.090814351	0.135371057	0.017475993	0.028218614	0.08483586	-0.015337619	0.009475998	-0.169395571	-0.022184203	-0.337223072	-0.111870253	-0.404833441	-0.057428845	-0.40797513	0.038325928	-0.211143	0.117838802	-0.047490905	0.120276262
Procyon_cancrivorus	Procyon_cancrivorus	1005.966519	6.807646391	0.271547562	0.060468034	0.352204834	-0.035891425	0.328134058	-0.047706756	0.258464365	-0.062133336	0.177834709	-0.072677065	0.006195523	-0.085998892	0.119278611	0.017686031	0.029223899	0.108370216	-0.067500211	0.028230181	-0.224301057	-0.035907476	-0.291720188	-0.144274843	-0.365316986	-0.10302278	-0.404042179	0.041668295	-0.162872914	0.164873842	-0.027130027	0.166315973
Procyon_lotor	Procyon_lotor	886.3111248	6.762749228	0.278067327	0.059785131	0.351701088	-0.034019275	0.323491707	-0.045189352	0.257377958	-0.060161373	0.202201762	-0.070327033	0.018736968	-0.088250025	0.111287671	0.016646298	0.017640582	0.099219795	-0.060633885	0.018706043	-0.231802166	-0.04185896	-0.301394411	-0.124139639	-0.363819737	-0.085631324	-0.399813177	0.02816295	-0.163669015	0.159438036	-0.039372675	0.167618729
Procyon_pygmaeus	Procyon_pygmaeus	130.8118241	4.873759834	0.268620085	0.062928218	0.342726014	-0.049220941	0.312294793	-0.058266334	0.258157479	-0.053125427	0.173885055	-0.064550194	0.00610478	-0.094676135	0.13101251	0.033689848	0.080970152	0.101047993	-0.044871311	0.01092612	-0.1909759	-0.003735616	-0.308950504	-0.131372814	-0.371174463	-0.118128871	-0.415707625	0.026145322	-0.175301587	0.174470566	-0.066789477	0.163868264
Proteles_cristata	Proteles_cristata	1344.423941	7.203720904	0.30024935	0.05059659	0.362445476	-0.021279612	0.339620637	-0.037324431	0.269813503	-0.053438026	0.191635965	-0.062867159	0.050790722	-0.0757783	0.096372872	-0.001134537	-0.028652831	0.088458246	-0.048510002	-0.012038926	-0.188310475	-0.043244345	-0.323653374	-0.115086718	-0.365469231	-0.06587934	-0.387439047	0.065258122	-0.167594868	0.138889838	-0.101298697	0.144868599
Pteronura_brasiliensis	Pteronura_brasiliensis	1207.278372	7.096123826	0.231765934	0.080329171	0.299056678	-0.033970648	0.279353617	-0.042744405	0.235638127	-0.055508816	0.171590001	-0.063027893	0.033011527	-0.07037649	0.188149423	0.029987363	0.113387836	0.115233064	0.024239682	0.001484013	-0.183998619	-0.05761375	-0.341594687	-0.145786805	-0.420524556	-0.095508481	-0.446672081	0.045943433	-0.175300028	0.140039243	-0.008102854	0.151521001
Puma_concolor	Puma_concolor	1494.221254	7.270929934	0.269208395	0.085551663	0.326660963	-0.063082775	0.296102206	-0.068566089	0.244956802	-0.077186798	0.16499303	-0.098096328	0.061863455	-0.108942785	0.142238852	0.037885996	-0.015874476	0.133776264	2.17E-04	0.023593684	-0.189034996	-0.053045068	-0.291276011	-0.140109421	-0.351942107	-0.105445617	-0.431069762	0.029430959	-0.163041371	0.194611123	-0.064001588	0.209625193
Puma_yagouaroundi	Puma_yagouaroundi	1056.84909	6.963047204	0.28197205	0.091188808	0.304342922	-0.022144424	0.277144468	-0.043562817	0.241458311	-0.060309023	0.162494879	-0.090909932	0.058496047	-0.109288971	0.166359918	1.89E-02	0.016257067	0.088045122	0.033506587	0.002839789	-0.203373876	-0.077914191	-0.326491514	-0.141259513	-0.385497663	-0.091785036	-0.406578015	0.05528582	-0.184412513	0.191381197	-0.035678668	0.189502718
Pusa_hispida	Pusa_hispida	151.4868531	5.020498843	0.215158755	0.093655184	0.351398051	-0.02859001	0.326619922	-0.045254259	0.298783316	-0.042501808	0.221968842	-0.072750037	0.044341449	-0.096560125	0.11334949	-0.006227335	0.014631185	0.074657447	-0.039537261	-0.019928864	-0.152175423	-0.042510195	-0.308915863	-0.124140432	-0.413939419	-0.03820825	-0.389650347	0.073270567	-0.215652592	0.144151813	-0.066380106	0.130936306
Rhynchogale_melleri	Rhynchogale_melleri	922.0840887	6.826636422	0.270473374	0.070391088	0.349788218	-0.042311234	0.321137881	-0.057498525	0.273131016	-0.061329499	0.220923059	-0.061443552	0.029900879	-0.085092318	0.122046593	0.037420653	-0.022033149	0.045658398	-0.027661294	0.013413231	-0.196476536	-0.008573383	-0.325332381	-0.121900545	-0.37216159	-0.074710012	-0.391389343	0.032992304	-0.177385074	0.147977963	-0.074961653	0.165005432
Speothos_venaticus	Speothos_venaticus	2960.223394	7.856690673	0.283757742	0.068233856	0.366887615	-0.020982223	0.317948688	-0.027133852	0.26126268	-0.048124738	0.183239035	-0.07203818	0.014743951	-0.10379595	0.100608932	2.14E-02	0.019392957	0.099651014	-0.081334304	-0.013068166	-0.232734128	-0.080286237	-0.292493623	-0.142529501	-0.370348413	-0.087630361	-0.384521358	0.091705596	-0.162049552	0.160092509	-0.024360223	0.154517437
Spilogale_putorius	Spilogale_putorius	940.463508	6.786133138	0.272664145	0.074780641	0.325887638	-0.029554703	0.293142209	-0.031140705	0.243526804	-0.048673629	0.189419524	-0.058670137	0.05863779	-0.083960484	0.143158252	0.013108869	0.043527215	0.08755871	-0.022481596	-0.003123721	-0.174889441	-0.04469306	-0.31574766	-0.12069289	-0.413314012	-0.07419141	-0.441029274	0.054775062	-0.187495484	0.136952884	-0.015006112	0.127524571
Suricata_suricatta	Suricata_suricatta	1979.384285	7.452761696	0.276734325	0.046826377	0.34023752	-0.049310445	0.308018175	-0.054933099	0.246991369	-0.06275299	0.155731655	-0.07912325	0.043918621	-0.07787952	0.139428554	0.034574213	0.011089387	0.113756121	-0.006239937	-5.24E-04	-0.171978674	-0.049711427	-0.297073957	-0.145236165	-0.35963373	-0.115162572	-0.419835991	0.06443217	-0.201468645	0.18570059	-0.065918673	0.189343557
Taxidea_taxus	Taxidea_taxus	1126.686443	7.014431008	0.287774961	0.07106304	0.346142301	-0.029207296	0.296301978	-0.037295272	0.23719179	-0.060116617	0.166176423	-0.074216648	0.038567009	-0.070707847	0.125522279	0.026932188	0.035858766	0.093850218	0.00146389	-0.003818613	-0.195345106	-0.067596454	-0.332519247	-0.148887909	-0.38399472	-0.078511078	-0.39934168	0.057257834	-0.194082919	0.159057811	-0.029715726	0.162196642
Tremarctos_ornatus	Tremarctos_ornatus	547.5588248	6.305469899	0.232216564	0.076269244	0.314060377	-0.032370629	0.304431597	-0.048272954	0.258696811	-0.070363674	0.188977143	-0.095448438	0.06014533	-0.107533144	0.140562193	0.055406688	0.039065011	0.12313028	-0.01799326	0.016204406	-0.273137542	-0.055950235	-0.285269997	-0.144281494	-0.375843898	-0.068621284	-0.432733302	0.021842171	-0.160331679	0.16218133	0.00715465	0.167807732
Uncia_uncia	Uncia_uncia	1126.658185	7.027011172	0.27330663	0.092398962	0.357764915	-0.060952623	0.321317366	-0.072128818	0.264505824	-0.092088735	0.165654512	-0.108888779	0.072145145	-0.136313812	0.138929517	0.055045224	-0.039316096	0.130473931	-0.052656681	0.006685528	-0.180762966	-0.051720135	-0.275034785	-0.125952285	-0.315152933	-0.085935687	-0.394958339	0.060802339	-0.210236531	0.184610894	-0.125505578	0.203963995
Urocyon_cinereoargenteus	Urocyon_cinereoargenteus	982.0379665	6.722768829	0.307740934	0.035558352	0.369047888	-0.031608564	0.338888654	-0.036056185	0.284894183	-0.042033444	0.194233867	-0.053313604	-0.006916208	-0.082850072	0.098610589	0.002033074	-0.022220432	0.08482986	-0.043529732	2.05E-02	-0.220358473	-0.040756833	-0.30572804	-0.110649068	-0.355831985	-0.076918348	-0.385010408	0.046588102	-0.171903677	0.145849882	-0.081917161	0.138811872
Ursus_americanus	Ursus_americanus	1121.198612	7.00528608	0.263577942	0.071348882	0.358053959	-0.041038564	0.328849164	-0.051861022	0.271246052	-0.072999094	0.168841606	-0.07837378	0.037195094	-0.076478336	0.089147899	0.027437363	0.005320443	0.098051824	-0.009813461	0.017039627	-0.200643701	-0.055173546	-0.297056117	-0.126041542	-0.367474464	-0.083361185	-0.414048378	0.044194442	-0.175893367	0.165008883	-0.057302672	0.162246049
Ursus_arctos	Ursus_arctos	1105.756866	6.992663947	0.252429378	0.074531804	0.361630644	-0.034705895	0.332230639	-0.048079221	0.286060235	-0.072037522	0.178561354	-0.08173993	0.049126287	-0.08418812	0.085074825	0.022128208	0.007225383	0.102950861	-0.040199901	0.0137058	-0.205968077	-0.053502173	-0.307881809	-0.123081898	-0.35877123	-0.068397299	-0.405428213	0.047869889	-0.181603307	0.147261303	-0.052486208	0.157284193
Ursus_maritimus	Ursus_maritimus	1564.76388	7.355490216	0.251651868	0.078819851	0.353381304	-0.038295608	0.328242992	-0.053237029	0.2571422	-0.073019598	0.158556728	-0.064655382	0.054103886	-0.067773339	0.119045671	0.04437031	0.023843122	0.102324411	-0.006627721	-0.007842554	-0.173440818	-0.072816448	-0.305162554	-0.133370041	-0.385932037	-0.058468404	-0.426229991	0.06821272	-0.202273628	0.134005453	-0.046301023	0.141745659
Ursus_thibetanus	Ursus_thibetanus	1956.383074	7.490114366	0.243830455	0.074415568	0.344250194	-0.030929591	0.317860612	-0.045066362	0.257650459	-0.061617231	0.186457155	-0.068892312	0.052654137	-0.072227933	0.11482289	0.023214636	0.035664532	0.096163763	-0.02740364	-0.001007424	-0.185920932	-0.057101157	-0.334862428	-0.123405548	-0.386261708	-0.083063784	-0.413634222	0.049298445	-0.180996215	0.155050187	-0.02411129	0.145168745
Viverra_tangalunga	Viverra_tangalunga	1293.570705	7.075601862	0.270702109	0.060836651	0.34566197	-0.017674544	0.308906373	-0.024517584	0.272524877	-0.045309367	0.192790543	-0.065563987	3.30E-02	-0.09684327	0.118654857	0.013645881	0.022924	0.088563104	-0.035712061	0.0181252	-0.224298009	-0.046186108	-0.335182564	-0.118115045	-0.386312778	-0.073990352	-0.404366959	0.046711277	-0.160132896	0.131749373	-0.019171758	0.12856877
Viverra_zibetha	Viverra_zibetha	616.5557017	6.42414867	0.297331645	0.060218942	0.373281217	-0.032791344	0.345654606	-0.029641775	0.28157323	-0.037183988	0.14573729	-0.075939556	0.016637316	-0.073127973	0.116757953	1.58E-02	-0.004586135	0.088691944	-0.039961401	0.018747057	-0.23052163	-0.026958782	-0.327194921	-0.128654886	-0.365669114	-0.0579061	-0.387554356	0.040316468	-0.151866454	0.119293871	-0.069619245	0.119170665
Viverricula_indica	Viverricula_indica	1047.963994	6.954604508	0.282647984	0.061038494	0.348028791	-0.019606507	0.322524575	-0.024284024	0.267369197	-0.030201136	0.170433887	-0.058781101	0.012697347	-0.085189192	0.132652636	0.015211622	0.014407202	0.077699829	-0.029949872	-0.002098548	-0.207725775	-0.057676086	-0.344802036	-0.125273886	-0.389550894	-0.067550022	-0.402533153	0.053301817	-0.140844244	0.134243275	-0.035355644	0.129165466
Vormela_peregusna	Vormela_peregusna	861.3370227	6.75848586	0.269691914	0.092617031	0.322174454	-0.011408895	0.296269538	-0.024689681	0.244935904	-0.047545871	0.118747272	-0.106224063	0.0533689	-0.075353298	0.171704315	0.03212389	0.073384196	0.078202983	-0.004060256	-0.02142039	-0.136633764	-0.092386678	-0.335216299	-0.136674846	-0.439916741	-0.071130199	-0.417297786	0.07055831	-0.150525093	0.154046768	-0.066626553	0.159284939
Vulpes_bengalensis	Vulpes_bengalensis	1279.076698	7.153893767	0.312288273	0.034124856	0.368756639	-0.026410458	0.341080318	-0.02902641	0.295980171	-0.043304216	0.182903604	-0.057893314	-0.009361744	-0.082685535	0.103556213	0.003293326	-0.034365462	0.084146197	-0.043442784	0.029856689	-0.238501028	-0.041560316	-0.31133502	-0.11293568	-0.355280893	-0.070296775	-0.380161764	0.040543089	-0.148594041	0.138309362	-0.08352248	0.133839185
Vulpes_chama	Vulpes_chama	735.5321205	6.558149715	0.303106049	0.044180001	0.375838883	-0.029024238	0.344068353	-0.033787284	0.290271607	-0.041809408	0.187038133	-0.060196122	-0.002221685	-0.091915272	0.090642055	1.39E-05	-0.044445304	0.090115935	-0.071258008	0.002439364	-0.19643382	-0.057316172	-0.306505034	-0.112929459	-0.353642974	-0.069833922	-0.386801953	0.053140761	-0.146198428	0.158180767	-0.083457874	0.148741127
Vulpes_corsac	Vulpes_corsac	1229.653989	7.114488099	0.318575381	0.043333947	0.382051639	-0.026242535	0.35531026	-0.036056911	0.288286918	-0.040111904	0.138874584	-0.080385379	-0.005768093	-0.100117564	0.091221712	0.029413045	-0.037133975	0.102108362	-0.06203045	-2.64E-04	-0.212789806	-0.081828471	-0.312930536	-0.105385122	-0.337523511	-0.067700002	-0.368580918	0.043150202	-0.16619764	0.161426733	-0.071365564	0.158659129
Vulpes_lagopus	Vulpes_lagopus	741.5825129	6.575319883	0.304261014	0.042910567	0.381445749	-0.02637568	0.343680978	-0.030307362	0.285582248	-0.040678739	0.184524978	-0.055018902	-0.022779566	-0.084811763	0.08660697	0.014085731	-0.008743307	0.083623255	-0.062528615	0.001608553	-0.215258603	-0.072429929	-0.314053157	-0.114734971	-0.351781482	-0.066545849	-0.377100384	0.055984188	-0.164497717	0.152149814	-0.069359107	0.140541087
Vulpes_macrotis	Vulpes_macrotis	556.0826078	6.320916858	0.3110203	0.044107962	0.377902417	-0.028802361	0.351762978	-0.027729309	0.290846463	-0.037499768	0.194053138	-0.053017715	-0.018120519	-0.097372641	0.088397285	0.006387485	-0.026612382	0.080341935	-0.100724967	0.007289034	-0.203226029	-0.065667666	-0.310975952	-0.100401836	-0.352956404	-0.071445483	-0.371484094	0.054816768	-0.164131919	0.150393812	-0.065750315	0.138599783
Vulpes_rueppellii	Vulpes_rueppellii	1384.28995	7.232942616	0.32936707	0.026138406	0.374751888	-0.031883189	0.348799731	-0.046840317	0.289610301	-0.051421141	0.192393177	-0.063559118	-0.013072328	-0.070693895	0.080913773	0.02370774	-0.038075996	0.106333504	-0.054142311	0.03867888	-0.225844704	-0.050015769	-0.305207346	-0.124588011	-0.341663087	-0.0480098	-0.376484862	0.029379137	-0.170097428	0.131500549	-0.091247879	0.131273022
Vulpes_vulpes	Vulpes_vulpes	1985.316488	7.515735353	0.318947363	0.037032273	0.3824597	-0.034185039	0.350498454	-0.041824045	0.290440018	-0.045033423	0.186594123	-0.056661827	-0.001729175	-0.085773164	0.072624117	0.015710528	-0.036195338	0.095206598	-0.054562668	0.033612314	-0.21513898	-0.044441407	-0.308544087	-0.103681959	-0.346559144	-0.071124966	-0.379628141	0.049077946	-0.177476738	0.127479587	-0.081729504	0.124606584
Vulpes_zerda	Vulpes_zerda	906.8278022	6.799135017	0.301755026	0.047924924	0.350450406	-0.018060577	0.324817468	-0.029744318	0.275799526	-0.040271868	0.192562328	-0.057430661	0.027656794	-0.102674697	0.115681299	4.61E-04	-0.026842697	0.084523754	-0.054830965	-0.0011573	-0.201718569	-0.063460645	-0.336749924	-0.122667089	-0.362588553	-0.066917054	-0.375665208	0.058483937	-0.163616897	0.161553013	-0.066710035	0.149437844
Zalophus_californianus	Zalophus_californianus	1384.345446	7.169824257	0.23868807	0.072426898	0.358185478	-0.007052706	0.309100324	-0.03685827	0.25378542	-0.047284246	0.200494932	-0.054760635	0.062979157	-0.08629776	0.128677967	0.013014783	0.021016362	0.091008972	-0.047670815	-0.01114626	-0.209263145	-0.089906512	-0.352916288	-0.139536598	-0.406454474	-0.061030348	-0.370933656	0.08211865	-0.169300696	0.141794767	-0.016388636	0.133509264
