# Supplementary material for: Fluctuations in Evolutionary Integration Allow for Big Brains and Disparate Faces
Source: Sci Rep. 2017 Jan 16;7:40431. doi: 10.1038/srep40431 (PMC5238424; doi:10.1038/srep40431)
Supplement: Supplementary Dataset 11 [file srep40431-s12.csv]

From_dataset	Family	Genus	Clade
Adontosternarchus_balaenops_182572	0	1	0
Adontosternarchus_clarkae_182580	0	1	0
Adontosternarchus_devenanzii_19126	0	1	0
Adontosternarchus_nebulosus_14826	0	1	0
Adontosternarchus_sachsi_188863	0	1	0
Akawaio_penak	2	2	1
Apteronotus_albifrons_16150	0	3	0
Apteronotus_apurensis	0	4	0
Apteronotus_baniwa	0	5	0
Apteronotus_bonapartii_37171	0	4	0
Apteronotus_brasiliensis	0	6	0
Apteronotus_cuchillejo	0	3	0
Apteronotus_cuchillo	0	7	0
Apteronotus_eschmeyeri	0	3	0
Apteronotus_leptorhynchus_190772	0	5	0
Apteronotus_macrolepis	0	4	0
Apteronotus_macrostomus	0	5	0
Apteronotus_magdalenensis	0	7	0
Apteronotus_pemon	0	5	0
Archolaemus_blax_AF072163	3	8	2
Archolaemus_janeae	3	8	2
Brachyhypopomus_beebei_39375	2	9	1
Brachyhypopomus_bennetti	2	9	1
Brachyhypopomus_bombilla	2	9	1
Brachyhypopomus_brevirostris_GQ	2	9	1
Brachyhypopomus_draco_16267	2	9	1
Brachyhypopomus_gauderio	2	9	1
Brachyhypopomus_occidentalis_1849	2	9	1
Brachyhypopomus_pinnicaudatus_gi_01	2	9	1
Brachyhypopomus_walteri	2	9	1
Compsaraia_compsus	0	10	0
Compsaraia_samueli_182210	0	10	0
Distocyclus_conirostris_182573	3	11	2
Eigenmannia_cf_limbata_189019	3	12	2
Eigenmannia_humboldtii	3	12	2
Eigenmannia_macrops_37145	3	12	2
Eigenmannia_microstoma_4254	3	12	2
Eigenmannia_nigra	3	12	2
Eigenmannia_vicentespelaea_62040	3	12	2
Eigenmannia_virencens_45735	3	12	2
Electrophorus_electricus_39371	1	13	3
Gymnorhamphichthys_bogardusi_191143	4	14	1
Gymnorhamphichthys_britskii_22012	4	14	1
Gymnorhamphichthys_hypostomus_18063	4	14	1
Gymnorhamphichthys_petiti_179685	4	14	1
Gymnorhamphichthys_rondoni_179673	4	14	1
Gymnotus_arapaima_GQ862647	1	15	3
Gymnotus_bahianus_7245	1	15	3
Gymnotus_carapo_35859	1	15	3
Gymnotus_cf_anguillaris_NRL_2009	1	15	3
Gymnotus_chaviro_39364	1	15	3
Gymnotus_chimarrao	1	15	3
Gymnotus_choco_8209	1	15	3
Gymnotus_coropinae_43746	1	15	3
Gymnotus_curupira_GQ862665	1	15	3
Gymnotus_cylindricus_1201	1	15	3
Gymnotus_diamantinensis	1	15	3
Gymnotus_inaequilabiatus	1	15	3
Gymnotus_javari_GQ862670	1	15	3
Gymnotus_jonasi_34047	1	15	3
Gymnotus_maculosus_8126	1	15	3
Gymnotus_mamiraua_GQ862673	1	15	3
Gymnotus_obscurus_GQ862675	1	15	3
Gymnotus_panamensis_8021	1	15	3
Gymnotus_pantanal_32017	1	15	3
Gymnotus_pantherinus_11144	1	15	3
Gymnotus_sylvius_36021	1	15	3
Gymnotus_tigre_060406	1	15	3
Gymnotus_tiquie	1	15	3
Gymnotus_ucamara_GQ862685	1	15	3
Gymnotus_varzea_GQ862687	1	15	3
Hypopomus_artedi_GQ862689	2	16	1
Hypopygus_cryptogenys	4	17	1
Hypopygus_lepturus_43739	4	17	1
Hypopygus_minissimus	4	17	1
Hypopygus_neblinae_14841	4	17	1
Hypopygus_nijsseni	4	17	1
Hypopygus_ortegai	4	17	1
Iracema_caiana	2	18	1
Magosternarchus_duccis	0	19	0
Magosternarchus_raptor	0	19	0
Megadontognathus_kaitukaensis	0	20	0
Microsternarchus_bilineatus_50417	2	21	1
Orthosternarchus_tamandua_U15235	0	22	0
Parapteronotus_hasemani_178360	0	23	0
Pariosternarchus_amazonensis	0	24	0
Platyurosternarchus_macrostomus_18	0	25	0
Porotergus_duende	0	26	0
Porotergus_gimbelli_178277	0	26	0
Procerusternarchus_pixuna	2	27	1
Racenisia_fimbriipinna_gi_01	2	28	1
Rhabdolichops_caviceps	3	29	2
Rhabdolichops_lundbergi	3	29	2
Rhabdolichops_navalha	3	29	2
Rhabdolichops_nigrimans	3	29	2
Rhabdolichops_troscheli	3	29	2
Rhamphichthys_apurensis_43111	4	30	1
Rhamphichthys_drepanium_Sullivan	4	30	1
Rhamphichthys_hahni_19226	4	30	1
Rhamphichthys_marmoratus_42545	4	30	1
Rhamphichthys_rostratus_187120	4	30	1
Steatogenys_duidae_34068	4	31	1
Steatogenys_elegans_182571	4	31	1
Sternarchella_calhamazon_46987	0	32	0
Sternarchella_orinoco	0	32	0
Sternarchella_orthos	0	32	0
Sternarchella_schotti	0	32	0
Sternarchella_sima	0	32	0
Sternarchella_terminalis_182576	0	32	0
Sternarchogiton_labiatus_189003	0	33	0
Sternarchogiton_nattereri_37136	0	33	0
Sternarchogiton_porcinum_182212	0	33	0
Sternarchogiton_preto_57528	0	33	0
Sternarchorhamphus_muelleri_182579	0	34	0
Sternarchorhynchus_curvirostris	0	35	0
Sternarchorhynchus_galibi_187155	0	35	0
Sternarchorhynchus_goeldii	0	35	0
Sternarchorhynchus_hagedornae_36892	0	35	0
Sternarchorhynchus_higuchii	0	35	0
Sternarchorhynchus_inpai	0	35	0
Sternarchorhynchus_kokraimoro	0	35	0
Sternarchorhynchus_montanus	0	35	0
Sternarchorhynchus_mormyrus_182583	0	35	0
Sternarchorhynchus_oxyrhynchus	0	35	0
Sternarchorhynchus_retzeri	0	35	0
Sternarchorhynchus_stewarti	0	35	0
Sternarchorhynchus_yepezi	0	35	0
Sternopygus_aequilabiatus	3	36	2
Sternopygus_astrabes	3	36	2
Sternopygus_branco	3	36	2
Sternopygus_macrurus_39502	3	36	2
Sternopygus_xingu_19643	3	36	2
Tembeassu_marauna	0	37	0
