# Supplementary material for: Fluctuations in Evolutionary Integration Allow for Big Brains and Disparate Faces
Source: Sci Rep. 2017 Jan 16;7:40431. doi: 10.1038/srep40431 (PMC5238424; doi:10.1038/srep40431)
Supplement: Supplementary Dataset 12 [file srep40431-s13.csv]

From_dataset	From_dataset	Centroid Size	Log Centroid Size	ProcCoord1	ProcCoord2	ProcCoord3	ProcCoord4	ProcCoord5	ProcCoord6	ProcCoord7	ProcCoord8	ProcCoord9	ProcCoord10	ProcCoord11	ProcCoord12	ProcCoord13	ProcCoord14	ProcCoord15	ProcCoord16	ProcCoord17	ProcCoord18	ProcCoord19	ProcCoord20	ProcCoord21	ProcCoord22	ProcCoord23	ProcCoord24	ProcCoord25	ProcCoord26	ProcCoord27	ProcCoord28	ProcCoord29	ProcCoord30	ProcCoord31	ProcCoord32	ProcCoord33	ProcCoord34	ProcCoord35	ProcCoord36	ProcCoord37	ProcCoord38	ProcCoord39	ProcCoord40
Adontosternarchus_balaenops_182572	Adontosternarchus_balaenops_182572	1855.387493	7.525848844	-0.34659386	-0.008385293	-0.326280211	-0.017630998	-0.315770469	0.016062433	-0.291310567	-0.014406976	-0.136244398	0.082009389	-0.112120283	0.058480144	-0.117826332	-0.063349719	-0.058355805	0.02891798	-0.065431154	-0.070265925	-0.019354221	-0.117679123	-0.011932761	-0.024532414	0.085515398	0.136828774	0.0185252	-0.056520916	0.201094849	0.154710869	0.152025317	-0.054131143	0.226068249	-0.110144685	0.265475667	0.163886163	0.29779253	0.071506667	0.278416603	-0.069529162	0.276306248	-0.105826068
Adontosternarchus_clarkae_182580	Adontosternarchus_clarkae_182580	1130.46057	7.030380413	-0.31785945	0.005438575	-0.301523068	-0.004345457	-0.293537791	0.015705522	-0.291833572	-0.013968309	-0.180098979	0.074101324	-0.125645322	0.028201095	-0.157585445	-0.032381861	-0.07853062	0.023458748	-0.099244637	-0.061525588	-0.003236829	-0.130098529	0.003168697	-0.049199525	0.083554491	0.155098612	0.084854337	-0.042714413	0.168797816	0.155696408	0.168602393	-0.080345729	0.241452973	-0.117547535	0.271961113	0.16612794	0.291147547	0.079755166	0.271951742	-0.058746966	0.263604603	-0.11270948
Adontosternarchus_devenanzii_19126	Adontosternarchus_devenanzii_19126	2071.19142	7.635879286	-0.334016808	-0.032127556	-0.31425988	-0.028788391	-0.299057882	0.003690215	-0.263419975	-0.019126297	-0.16499662	0.073160019	-0.128749668	0.06013931	-0.158382611	-0.028170282	-0.086357874	0.067137687	-0.072427515	-0.052821165	-4.56E-02	-1.10E-01	-5.86E-04	-0.019239008	0.073149879	0.143920641	0.067772035	-0.013159158	0.194483588	0.139931933	0.165463872	-0.070158322	0.234548713	-0.124155164	0.268498172	0.136103132	0.298908383	0.049886017	0.279257984	-0.065885841	0.2857504	-0.110624262
Adontosternarchus_nebulosus_14826	Adontosternarchus_nebulosus_14826	1159.054874	7.055360188	-0.301119701	-0.03277765	-0.285206745	-0.04005931	-0.27203398	-0.008931638	-0.253809954	-0.025304565	-0.185679413	0.080574913	-0.159208992	0.061059817	-0.159610161	-0.017660993	-0.114892668	0.054536563	-0.101007727	-0.033545534	-0.051199843	-0.120804944	-0.03694486	-0.02441093	0.079947055	0.169768004	0.020810964	-0.004884551	0.227188621	0.136894845	0.169420223	-0.071745563	0.207409005	-0.128843331	0.297593786	0.134852285	0.317078878	0.047365375	0.287438277	-0.061343439	0.313827235	-0.114739354
Adontosternarchus_sachsi_188863	Adontosternarchus_sachsi_188863	1673.115582	7.422442785	-0.32808578	-0.021515861	-0.301249091	-0.029743514	-0.28466004	0.011222248	-0.251639419	-0.035392148	-0.189483573	0.06845808	-0.146244084	0.070598687	-0.140313057	-0.045684151	-0.093508973	0.07482467	-0.086587727	-0.061996264	-0.051700262	-0.11985082	-0.003842652	-0.018177041	0.049791061	0.153498861	4.65E-02	9.90E-04	0.227723801	0.140996182	0.156615254	-0.063605844	0.246301489	-0.11680841	0.296003051	0.134846308	0.291818183	0.03113133	0.281386726	-0.069217418	0.281136974	-0.104575308
Akawaio_penak	Akawaio_penak	907.3756389	6.81055652	-0.338328769	0.006417183	-0.313406376	-0.009843195	-0.31819186	0.003745953	-0.289080228	-0.015026326	-0.264923209	0.021073693	-0.136267301	0.030894363	-0.163931287	-0.007230921	-0.0521161	0.024789922	-0.068746526	-0.009501701	0.011756331	-0.065433303	0.047290864	-0.01438053	0.098671304	0.082055921	0.118408699	-0.010121413	0.15708641	0.092110566	0.170933335	-0.043982595	0.215257173	-0.078891888	0.239226794	0.09792762	0.307373221	0.003886859	0.284214386	-0.032418253	0.294773138	-0.076071958
Apteronotus_albifrons_16150	Apteronotus_albifrons_16150	3144.496581	8.053409087	-0.366255765	-0.011731909	-0.315445489	-0.02735936	-0.311081203	0.012393959	-0.290092201	-0.008093772	-0.240746034	0.04339678	-0.143513855	0.058700778	-0.158862526	-0.01178511	-0.043264174	0.062066939	-0.045109067	-0.044307917	0.051134218	-0.11297154	0.067883057	-0.021885985	0.101223731	0.120300752	0.120511464	-0.009866434	0.158472233	0.119247389	0.18718008	-0.046604581	0.226824187	-0.106261448	0.242046607	0.094332513	0.250966733	0.059463328	0.25172093	-0.069403242	0.256407073	-0.09963114
Apteronotus_apurensis	Apteronotus_apurensis	2088.356663	7.64413275	-0.359075328	-0.029734146	-0.301766803	-0.033256742	-0.308637123	0.01459975	-0.282201063	-0.028032703	-0.274122366	0.037461293	-0.122681886	0.070809405	-0.145622563	-0.003585697	-0.049544213	0.064878762	-0.060959066	-0.041471131	0.024310665	-0.090381413	0.04038966	-0.001380087	0.106468029	0.122274369	0.086176402	-0.005906454	0.214458187	0.096949094	0.161243508	-0.049197269	0.249509561	-0.099346631	0.247024978	0.084446916	0.258669061	0.051416045	0.259836874	-0.063908262	0.256523486	-0.096635098
Apteronotus_baniwa	Apteronotus_baniwa	2282.425289	7.73299388	-0.356395021	-0.015990691	-0.343191659	-1.54E-02	-3.22E-01	9.94E-04	-0.31938999	-0.006447381	-0.240636328	0.030704455	-0.120051582	0.044534385	-0.138846634	-0.004294457	-0.041081143	0.039416934	-0.063892332	-0.027160405	0.06343037	-0.073612728	0.066380312	-0.024614293	0.102386404	0.10500796	0.116755717	-0.018772736	0.194520651	0.089542876	0.171069722	-0.049225285	0.219710366	-0.074763277	0.254396516	0.079100975	0.256776629	0.037774176	0.250429007	-0.043374395	0.249172378	-0.073400517
Apteronotus_bonapartii_37171	Apteronotus_bonapartii_37171	4109.519609	8.320694527	-0.365322375	-0.026793387	-0.34361038	-0.013199795	-0.329009524	0.021328537	-0.320184118	0.002496229	-0.241361479	0.054039655	-0.117671625	0.050235837	-0.143709369	-0.015210268	-0.031716395	0.04465334	-0.03610675	-0.039986944	0.086459542	-0.096058264	0.076576312	-0.033945534	0.103576895	0.099819016	0.130099016	-0.018059533	0.150540057	0.09624305	0.166421705	-0.048282411	0.234440459	-0.085142099	0.233807529	0.098629628	0.245494508	0.030823509	0.250968972	-0.043313975	0.250307022	-0.078276592
Apteronotus_brasiliensis	Apteronotus_brasiliensis	577.8137676	6.359251615	-0.367013833	-0.011115555	-0.350069857	-0.015814239	-0.346451134	-0.002081002	-0.329887751	-0.012394923	-0.228117382	0.034173949	-0.124105912	0.042225822	-0.147801254	-0.019437482	-0.023977789	0.040762637	-0.033313794	-0.026669169	0.071274838	-0.065500042	0.07062952	-0.018394098	0.114232688	0.097873357	0.129306645	-0.016722398	0.212701021	0.073046265	0.155493588	-0.028628814	0.195758326	-0.06485485	0.245695816	0.060439334	0.248919106	0.01045676	0.245964482	-0.017075908	0.260762676	-0.060289644
Apteronotus_cuchillejo	Apteronotus_cuchillejo	1897.376702	7.548227528	-0.331183628	-0.019851503	-0.315490596	-0.009593918	-0.296055423	0.008132142	-0.295066783	-0.008442468	-0.219602426	0.055874499	-0.144372256	0.065326791	-0.153154751	-0.028813838	-0.06319266	0.045382455	-5.14E-02	-2.73E-02	4.43E-04	-0.116582884	0.031117839	-0.044792212	0.065990585	0.132389712	0.118421676	-0.01837154	0.170547646	0.128330958	0.169954284	-0.071233108	0.217491242	-0.107955976	0.264650283	0.106068686	0.25636184	0.064576542	0.283993083	-0.049047447	0.290573218	-0.104064608
Apteronotus_cuchillo	Apteronotus_cuchillo	2551.340291	7.82471799	-0.371039912	-0.014255282	-0.353849113	-0.014687861	-0.333061096	0.004907447	-0.322560917	-0.007325075	-0.27221375	0.028032445	-0.134513247	0.008494525	-0.13077629	0.006794497	0.004606089	0.031676802	-0.021307612	-0.025652094	0.069006167	-0.054150473	0.074175037	-0.016050624	0.128347054	0.09229711	0.130675019	-0.0018869	0.183515012	0.092826342	0.176527724	-0.030870319	0.202164794	-0.073202611	0.242408686	0.079613565	0.247357069	0.02364421	0.243865499	-0.050519974	0.236673788	-0.07968573
Apteronotus_eschmeyeri	Apteronotus_eschmeyeri	1693.223199	7.43438921	-0.408000584	-0.013318427	-0.38844185	-0.012461581	-0.365878371	0.014365423	-0.366675957	0.001937498	-0.139019583	0.052554337	-0.07268763	0.038427573	-0.143171982	-0.034704285	-0.008618575	0.032687677	-0.030085537	-0.040223466	0.10217214	-0.076971796	0.104701268	-0.037068653	0.11850321	0.080285473	0.120679628	-0.021370022	0.170072865	0.081887248	0.174528322	-0.026090168	0.21774338	-0.068570969	0.220764028	0.080069764	0.22640435	0.037046926	0.232348392	-0.026124224	0.234662486	-0.062358329
Apteronotus_leptorhynchus_190772	Apteronotus_leptorhynchus_190772	3512.96851	8.164216688	-0.367464039	-0.019290456	-0.346758369	-0.016400216	-0.332796845	0.005092752	-0.329081853	-0.001751113	-0.252470864	0.029148047	-0.117633756	0.033147882	-0.141757678	-0.008675118	-0.022415477	0.043127821	-0.054758754	-0.025000583	0.085843264	-0.075432198	0.076664985	-0.004604021	0.109792898	0.085617104	0.121119041	-0.017847738	0.195403398	0.081884772	0.169556877	-0.027077411	0.22139527	-0.066577726	0.253820575	0.059330034	0.247494175	0.019038657	0.243933281	-0.029643203	0.240113874	-0.064087285
Apteronotus_macrolepis	Apteronotus_macrolepis	4318.970838	8.370772421	-0.354405879	0.006933582	-0.344310564	-0.005188513	-0.321352702	0.016353565	-0.306195145	-0.01038991	-0.293222148	0.039309697	-0.114592799	0.03587306	-0.137770655	-0.014006374	-0.029187022	0.038765356	-0.035439525	-0.046990576	0.0839676	-0.100766501	0.079956763	-0.032752326	0.101782382	0.099015219	0.132115572	-0.019144845	0.16975191	0.096755905	0.179674423	-0.044787543	0.204501904	-0.086747443	0.231221943	0.101919412	0.255381675	0.041368795	0.250073814	-0.035787186	0.248048454	-0.079733373
Apteronotus_macrostomus	Apteronotus_macrostomus	2552.665382	7.84489334	-0.368456263	-0.003106671	-0.348329481	-0.005505425	-0.344604762	0.006055851	-0.326909885	-0.008582139	-0.231756782	0.039348875	-0.117266684	0.040565895	-0.135206465	-0.014654637	-0.01225924	0.038748723	-0.045012454	-0.040784167	0.076992326	-0.087607065	0.063175899	-0.028473299	0.120507757	0.096305523	0.131348767	-0.014698273	0.194787497	0.082339135	0.177996573	-0.047676735	0.223364864	-0.08047958	0.210052344	0.090737273	0.228120988	0.05103443	0.251131412	-0.035874433	0.252323589	-0.077693279
Apteronotus_magdalenensis	Apteronotus_magdalenensis	3659.490941	8.20507933	-0.387126095	-0.006796177	-0.369957731	-8.39E-03	-3.37E-01	-1.22E-04	-0.336333172	-0.01078347	-0.272846016	0.028478548	-0.100278728	0.02130935	-0.164697116	-0.010465972	0.017256969	0.026651989	0.020812154	-0.008529295	0.095524122	-0.054570813	0.085910514	0.005945277	0.121232132	0.068554091	0.119010313	0.00263448	0.159747605	0.070337374	0.19556459	-0.032819836	0.205227148	-0.065379533	0.233148754	0.078470293	0.235788669	0.017218235	0.235769625	-0.043091952	0.243216516	-0.078649344
Apteronotus_pemon	Apteronotus_pemon	2228.171946	7.708923768	-0.360483668	-0.019533834	-0.342635375	-0.019923947	-0.332728317	0.001348418	-0.327656575	-0.007584343	-0.265473394	0.028335059	-0.101421249	0.055588707	-0.153002059	-0.021781457	-0.014572845	0.042077543	-0.02385552	-0.023211288	0.058001327	-0.078412302	0.062174286	-0.03111861	0.145342759	0.107419256	0.121676122	-0.002931414	0.187790401	0.098953961	0.151861333	-0.042600177	0.21307895	-0.076645419	0.255032979	0.065115489	0.237682733	0.032683277	0.243832394	-0.036029338	0.245355716	-0.071749582
Archolaemus_blax_AF072163	Archolaemus_blax_AF072163	957.3827604	6.86420327	-0.389712065	-0.010137042	-0.375960232	-0.015310625	-0.358550237	0.006926572	-0.356181466	-0.011343245	-0.11290895	0.052198185	-0.105464096	0.039359544	-0.105576316	-0.024192962	-0.026340266	0.042697072	-0.016997658	-0.032183031	0.061143974	-0.085976146	0.05512392	-0.012656322	0.052787081	9.08E-02	1.05E-01	9.01E-04	0.15766661	0.094418136	0.174336891	-0.043321484	0.232524251	-0.090552743	0.240949796	0.090816249	0.267816065	0.037693489	0.250581204	-0.038667981	0.249276761	-0.091469827
Archolaemus_janeae	Archolaemus_janeae	1422.360081	7.2600728	-0.362639503	-0.002216362	-0.356167714	-0.001429272	-0.344431483	0.011207774	-0.338304201	0.002321232	-0.251106225	0.018466455	-0.100552049	0.020018913	-0.092972964	-0.028205035	-0.018800145	0.038723208	-0.045299792	-0.034375021	0.068858058	-0.074233625	0.038968984	-0.014890324	0.107713972	0.094609226	0.12597197	-0.021507932	0.200041216	0.087641903	0.165490801	-0.045743716	0.225024038	-0.068230642	0.238258575	0.080137731	0.24762259	0.036455564	0.245081684	-0.035829846	0.247242189	-0.062920229
Brachyhypopomus_beebei_39375	Brachyhypopomus_beebei_39375	1051.704973	6.95816791	-0.312699235	-0.009153752	-0.279741128	-0.008178872	-0.274712383	0.010787812	-0.253728698	-0.0049954	-0.222423643	0.046739323	-0.183672469	0.036906059	-0.177354604	-0.019649487	-0.100704192	0.036233523	-0.120729395	-0.039776568	-0.002852577	-0.100690479	-0.023307284	-0.03268157	0.083768565	0.126288953	0.076138237	-0.018560266	0.195928315	0.125223543	0.184359199	-0.068914295	0.256582393	-0.104666401	0.262111253	0.109325572	0.308525163	0.051790625	0.287509427	-0.033598907	0.297003056	-0.102429412
Brachyhypopomus_bennetti	Brachyhypopomus_bennetti	450.794299	6.111011136	-0.336089372	-0.008038451	-0.311986207	-0.013217336	-0.289308768	0.01471875	-0.292879306	-0.005160158	-0.223076474	0.045864372	-0.132292809	0.036481953	-0.16575905	-0.034675811	-0.059658573	0.021265055	-0.142181738	-0.037190914	0.032239437	-0.082413678	0.012304435	-0.033866355	0.121337637	0.10757828	0.08385792	-0.044143711	0.229918721	0.104185492	0.191248108	-0.059056693	0.216289453	-0.092626849	0.253505958	0.124624565	0.281114879	0.041397816	0.272499962	-0.016975154	0.258915786	-0.068751173
Brachyhypopomus_bombilla	Brachyhypopomus_bombilla	1380.596447	7.230270893	-0.333871351	-0.026676862	-0.30491839	-0.020249922	-0.286197608	0.005497926	-0.256462457	-0.025037623	-0.215477658	0.061772869	-0.196994636	0.036096429	-0.163823859	-0.030717365	-0.079293581	0.0386797	-0.11848126	-0.026206677	0.018453567	-0.072812011	-0.010709541	-0.024125387	0.099613287	0.122063827	0.079175113	-0.013020262	0.23031897	0.105708618	0.16938397	-0.044287879	0.216406918	-0.075117801	0.309456073	0.055434261	0.292521825	0.044365764	0.27953817	-0.038224783	0.271362448	-0.073142823
Brachyhypopomus_brevirostris_GQ	Brachyhypopomus_brevirostris_GQ	2390.225878	7.77914315	-0.34378557	-0.015417588	-0.320519893	-0.010644914	-0.286590727	0.015567667	-0.278577953	-0.00289897	-0.236417813	0.035880345	-0.161901556	0.034797925	-0.150701185	-0.023442567	-0.059364041	0.04314659	-0.082100286	-0.038726641	0.039387836	-0.081825456	-0.038243822	-0.043310528	0.113647981	0.096512818	0.098480234	-0.006378895	0.192084012	0.103651318	0.190495548	-0.041542703	0.226732658	-0.084696224	0.257219148	0.094387835	0.305807381	0.041015274	0.272406854	-0.035770743	0.261941195	-0.08030454
Brachyhypopomus_draco_16267	Brachyhypopomus_draco_16267	1554.010795	7.348594477	-0.323038978	-0.006315091	-0.290562977	-0.015575653	-0.281404942	0.00803108	-0.245764921	-0.023132692	-0.208106515	0.060866203	-0.174788655	0.045269987	-0.162560723	-0.036118041	-0.095845422	0.036894904	-0.114819909	-0.038445027	-0.001918516	-0.085422897	-0.020270978	-0.017221702	0.075198385	0.138587035	0.034572589	-0.020055662	0.197060232	0.133218761	0.210025451	-0.067173727	0.243158125	-0.110568036	0.260526263	0.102645614	0.317326617	0.03996654	0.294334579	-0.043148142	0.286880296	-0.102303453
Brachyhypopomus_gauderio	Brachyhypopomus_gauderio	2021.744185	7.611715876	-0.311097031	-0.019911945	-0.292686527	-2.52E-02	-0.302188697	-0.008242677	-0.259146386	-0.027343098	-0.215776541	0.058563624	-0.18081178	0.036756115	-0.147166224	-0.033619508	-0.088993164	0.048389371	-0.113057998	-0.03126169	-0.019995824	-7.69E-02	-0.029483018	-0.044086702	0.104445281	0.146076522	0.088988981	-0.002915618	0.210456873	0.129363397	0.185723406	-0.034414707	0.199564137	-0.077602942	0.334650577	0.094488025	0.314426033	0.01775907	0.265498934	-0.059371953	0.256648967	-0.09048019
Brachyhypopomus_occidentalis_1849	Brachyhypopomus_occidentalis_1849	1875.338143	7.536544265	-0.310624568	-0.022633536	-0.294120906	-0.016968226	-2.87E-01	9.13E-04	-0.272608085	-0.01130517	-0.207149639	0.042504295	-0.1622879	0.039969582	-0.173228638	-0.020216979	-0.093146151	0.032974484	-1.22E-01	-0.024051842	0.01917786	-0.082278196	-1.14E-02	-7.93E-06	0.090862172	0.126905566	0.071540872	-0.007463966	0.183409097	0.139873584	0.181589289	-0.058754062	0.253045902	-0.108305047	0.280498575	0.118110455	0.306072722	0.031744432	0.281564808	-0.067782622	0.266101972	-0.113227858
Brachyhypopomus_pinnicaudatus_gi_01	Brachyhypopomus_pinnicaudatus_gi_01	1599.395495	7.377381021	-0.348309117	-0.044682429	-0.307186001	-0.030622258	-0.28289169	0.015843969	-0.276427644	-0.005876374	-0.200250286	0.064722927	-0.139957926	0.040760533	-0.159732112	-0.016646697	-0.085192987	0.043905558	-0.100319333	-2.03E-02	-4.75E-04	-0.093619284	0.010521869	-0.008713594	0.11466746	0.125789292	0.046222125	-0.03510183	0.191864795	0.127084584	0.211739019	-0.070585821	0.227750693	-0.107715961	0.26309685	0.10800286	0.283576285	0.036074639	0.280534523	-0.030589123	0.270768194	-0.09774037
Brachyhypopomus_walteri	Brachyhypopomus_walteri	271.3712402	5.603487773	-0.353281045	-0.02725416	-0.312109235	-0.028969559	-0.312583619	0.00149715	-0.292964926	-0.029358806	-0.212336089	0.058730466	-0.149300295	4.87E-02	-0.146691844	-0.023963477	-0.087638859	0.050256236	-0.097386862	-0.027364776	0.037828457	-0.084143378	0.007173214	-0.035176137	0.140945824	0.124730231	0.091509442	-0.031150869	0.247763533	0.093722093	0.178891297	-0.032030438	0.208948021	-0.069218589	0.300393507	0.055825237	0.268445909	0.028241461	0.245384274	-0.00902035	0.237009295	-0.06404184
Compsaraia_compsus	Compsaraia_compsus	4397.914023	8.388885622	-0.377114763	-7.75E-03	-0.357902507	-0.012930304	-0.338422448	0.010003853	-0.321984071	-0.009254986	-0.238393157	0.034787914	-0.118590986	0.030584298	-1.27E-01	-3.82E-04	-0.017183155	0.025051911	0.009174654	-0.028558556	0.04787518	-0.071278239	0.065425077	-0.013222858	0.077389897	0.088530553	0.109725181	-0.017512955	0.170778575	0.090283057	0.181995699	-0.029390309	0.210825424	-0.072251476	0.248026639	0.087521902	0.258062241	-0.002660211	0.261740045	-0.033266594	0.255962834	-0.068303209
Compsaraia_samueli_182210	Compsaraia_samueli_182210	2090.675142	7.645242327	-0.384163029	3.37E-03	-3.72E-01	5.13E-05	-0.356944375	0.018169745	-0.339381941	0.004528253	-0.209300646	0.03981854	-0.094961826	0.005953447	-0.102915204	-0.009646315	-0.057025084	0.007552426	-0.087665941	-0.023270503	0.126436927	-0.081722109	0.105722689	-0.040075219	0.128480445	0.07526748	0.145085893	-0.023881232	0.171390224	0.075057378	0.171750686	-0.044874735	0.217082503	-0.058937438	0.225571841	0.087918015	0.239162029	0.042948592	0.239558782	-0.018078771	0.234093241	-0.060152176
Distocyclus_conirostris_182573	Distocyclus_conirostris_182573	3177.850335	8.063960252	-0.343998137	9.69E-03	-3.31E-01	4.89E-04	-0.317462829	0.015753528	-0.313522098	0.008385193	-0.257333882	0.031125549	-0.121465795	0.010797989	-0.101255986	-0.037805737	-0.057637404	0.019283068	-0.049737166	-0.039406682	0.046523816	-0.08999282	0.019821359	-0.030935171	0.10496115	0.105673277	0.064766979	-0.037386881	0.198233278	0.112189047	0.179589108	-0.042882071	0.234272736	-0.068336206	0.257078783	0.121663844	0.278584713	0.02433775	0.256811934	-0.042547024	0.252441477	-0.070095347
Eigenmannia_cf_limbata_189019	Eigenmannia_cf_limbata_189019	2874.602886	7.963669817	-0.342689508	0.004663684	-3.27E-01	6.65E-04	-0.319242029	0.014988282	-0.295737003	0.001502468	-0.203120461	0.066541075	-0.125084801	0.042159295	-0.139686664	-0.033134202	-0.070245907	0.010861704	-0.056365437	-0.054662687	0.018811916	-0.106292666	0.029029059	-0.047296726	0.087358157	0.117697199	0.100402825	-0.023542463	0.154036883	0.121004263	0.177291957	-0.064765839	0.260797982	-0.095684791	0.229423739	0.134272285	0.265878262	0.037279098	0.277549226	-0.035987963	0.278371445	-0.090267164
Eigenmannia_humboldtii	Eigenmannia_humboldtii	3242.906621	8.084225312	-0.310835409	-0.009934077	-0.300119762	-0.013336606	-0.300399893	-0.003832174	-0.284041419	-0.01342746	-0.231071239	0.04688539	-0.151006472	0.051327135	-0.167665992	-0.028096888	-0.081764333	0.040663742	-0.10116684	-0.036412742	0.028180905	-0.092139477	0.010305052	-0.031969268	0.064353452	0.126890836	0.094780487	-0.039873047	0.257402346	0.107203002	0.153346914	-0.049922919	0.18914456	-0.090040813	0.280397408	0.121560258	0.293282373	0.031545682	0.280276578	-0.034271537	0.276601284	-0.082819039
Eigenmannia_macrops_37145	Eigenmannia_macrops_37145	1882.918887	7.23E+00	-0.337766703	-0.00967178	-0.325678325	-0.011218855	-0.308588504	0.007506539	-0.301314691	-0.006706923	-0.266963492	0.039780838	-0.123644998	0.055962675	-0.132415712	-0.036152209	-0.02968261	0.045002192	-0.045856039	-0.051901963	0.034703268	-0.091744402	0.03241295	-0.045470146	0.124801165	0.128632961	0.077517068	-0.043548985	0.223936646	0.120185684	0.137776957	-0.053207892	0.204285981	-0.089358346	0.251731085	0.128864585	0.258955703	0.049599077	0.26363534	-0.043755418	0.262154912	-0.092797633
Eigenmannia_microstoma_4254	Eigenmannia_microstoma_4254	5704.841163	8.64907042	-3.15E-01	2.49E-04	-0.297378909	-0.002183749	-0.283420233	0.014536768	-0.275983965	-0.007364768	-0.248267617	0.049415371	-0.162788778	0.046657618	-0.172717203	-0.033974717	-0.081162539	0.056510534	-0.081589427	-0.0544229	0.020933762	-0.11409482	0.028529215	-0.074294792	0.115407172	0.147818509	0.096088687	-0.075343264	0.223665289	0.137280845	0.166084364	-0.065365373	0.233510982	-0.096855603	0.241004987	0.155871661	0.269786683	0.052832725	0.260850537	-0.04325103	0.262557469	-0.094022342
Eigenmannia_nigra	Eigenmannia_nigra	2976.073588	7.994661147	-0.335991378	0.006122373	-0.321134403	0.003379577	-0.301236811	0.018499012	-0.297843394	0.002598808	-0.254146672	0.043152725	-0.142407835	0.039636113	-0.16427115	-0.028937966	-0.033118242	0.031036527	-0.054085522	-0.056188676	0.037145483	-0.095137237	0.031833736	-0.054089415	0.093690587	0.110767311	0.097906706	-0.048184418	0.191856269	0.104418722	0.177744972	-0.056321424	0.238468004	-0.088305268	0.234088326	0.129319325	0.251489265	0.045797382	0.271666104	-0.023697047	0.278345954	-0.083866423
Eigenmannia_vicentespelaea_62040	Eigenmannia_vicentespelaea_62040	660.2974708	6.492690447	-0.33679406	-0.003485635	-0.324596383	-0.005312112	-0.312024892	0.011173305	-0.304684139	-0.002721574	-0.260938862	0.037504079	-0.148725211	0.028959744	-0.144052624	-0.030418928	-0.034259861	0.058137475	-0.050356012	-0.052183777	0.027787709	-0.102565658	0.034841307	-0.052466097	0.121741209	0.097555045	0.098056627	-0.014575026	0.226559037	0.099757462	0.165867196	-0.047947793	0.210890404	-0.074916451	0.252853695	0.105116681	0.25612055	0.044209454	0.260592655	-0.025855428	0.261121655	-0.069964763
Eigenmannia_virencens_45735	Eigenmannia_virencens_45735	530.282189	6.273409297	-0.333327987	-0.008710204	-0.312416259	-0.010545382	-0.301524681	0.006888923	-0.286161271	-0.015089639	-0.208224574	0.065306103	-0.160962196	0.034305009	-0.15327876	-0.019196673	-0.076671216	3.10E-02	-0.096375531	-0.048227102	0.053201138	-0.103628777	0.035065874	-0.053962905	0.119862314	0.130892279	0.082988185	-0.035560264	0.19428572	0.125520814	0.16095935	-0.053304049	0.191635886	-0.099144818	0.264550618	0.130190113	0.306421644	0.053489131	0.277188078	-0.037440232	0.242783669	-0.092830381
Electrophorus_electricus_39371	Electrophorus_electricus_39371	4293.162884	8.364779009	-0.361028057	-0.025635176	-0.32109945	-0.026920696	-0.301145182	-0.003919289	-0.310165802	-0.02537477	-0.224755208	0.033808691	-0.075207705	0.037032379	-0.230308709	-0.005879578	-0.113087196	0.011036205	-1.17E-01	-3.42E-04	0.084579864	-0.042534072	0.029990815	-0.002792062	0.172123127	0.083627962	0.114611412	0.008078013	0.214996101	0.085916942	0.2015012	-0.026090601	0.197489807	-0.064715959	0.268611828	0.04618834	0.262331849	0.019825957	0.254505547	-0.02751468	0.252925674	-0.073795316
Gymnorhamphichthys_bogardusi_191143	Gymnorhamphichthys_bogardusi_191143	1850.732693	7.52333689	-0.362953852	-0.01272261	-0.353277122	-0.011951295	-0.327539279	-0.002072867	-0.322653221	-0.013055719	-0.14965442	0.037261543	-0.163300793	0.009382284	-0.169948681	-6.99E-03	-0.086190099	0.018859575	-0.075225077	-0.018919687	0.073378953	-0.047994633	0.054850364	-0.011504918	0.103303943	0.093168626	0.119236777	-0.023470875	0.229842804	0.083404093	0.175096155	-0.026458181	0.207220635	-0.049029273	0.282394987	0.040802301	0.258662422	0.019133314	0.254651225	-0.021365323	0.252104279	-0.056480281
Gymnorhamphichthys_britskii_22012	Gymnorhamphichthys_britskii_22012	2180.373718	7.687251571	-0.364623964	-0.004411298	-0.356688585	-0.005045662	-0.348514085	0.001572156	-0.328683547	-0.00742261	-0.191763182	0.013650541	-0.148730065	0.005343092	-0.148559603	-4.72E-03	-8.47E-02	1.41E-04	-0.086972691	-0.010692263	0.103900993	-0.034191839	0.051048593	-0.003017784	0.142896235	0.069282127	0.144283443	-0.006543901	0.223642959	0.064816866	0.190051697	-0.022941776	0.205903823	-0.042818545	0.260794453	0.033519269	0.241624567	0.013506104	0.24905427	-0.015124118	0.246057925	-0.044903475
Gymnorhamphichthys_hypostomus_18063	Gymnorhamphichthys_hypostomus_18063	2180.373718	7.69E+00	-0.364623964	-0.004411298	-0.356688585	-0.005045662	-0.348514085	0.001572156	-0.328683547	-0.00742261	-0.191763182	1.37E-02	-0.148730065	0.005343092	-0.148559603	-0.004717881	-8.47E-02	1.41E-04	-0.086972691	-0.010692263	0.103900993	-0.034191839	0.051048593	-0.003017784	0.142896235	0.069282127	0.144283443	-0.006543901	0.223642959	0.064816866	0.190051697	-0.022941776	0.205903823	-0.042818545	0.260794453	0.033519269	0.241624567	0.013506104	0.24905427	-0.015124118	0.246057925	-0.044903475
Gymnorhamphichthys_petiti_179685	Gymnorhamphichthys_petiti_179685	4403.442829	8.390141975	-3.97E-01	1.89E-05	-0.38798474	-0.004546883	-0.361659481	-0.001536198	-0.360144874	-0.007475763	-0.153483541	6.93E-03	-1.36E-01	1.05E-04	-0.143211055	-0.006922642	-0.044255575	0.002915704	-0.035015174	-0.007854205	0.072906595	-0.030354124	0.071627071	-0.009626849	0.158884275	0.049016989	0.153422687	-0.001254096	0.212826141	0.04786007	0.191187818	-0.012552195	0.20538711	-0.031126233	0.246996469	0.03255029	0.240146686	0.017189986	0.236275405	-0.012282466	0.228271794	-0.031058067
Gymnorhamphichthys_rondoni_179673	Gymnorhamphichthys_rondoni_179673	3853.693079	8.256787209	-0.393857489	0.003173405	-3.83E-01	-5.94E-04	-0.355506033	0.003156335	-0.358251089	-0.002975437	-0.190542867	0.006303679	-1.42E-01	-4.27E-04	-0.148714169	-0.0096823	-0.033277091	0.001976824	-0.024410552	-0.011707045	0.095207846	-0.0306147	0.079441469	-0.004386137	0.162756326	0.04627772	0.161124859	-0.010569748	0.205079609	0.045657218	0.186433984	-0.012857772	0.201717035	-0.033011454	0.230802235	0.040357989	0.241593726	0.016187087	0.233090232	-0.014092757	0.232806847	-0.032172361
Gymnotus_arapaima_GQ862647	Gymnotus_arapaima_GQ862647	3408.307843	8.133971213	-0.373166765	-3.11E-03	-0.342886117	-0.016186831	-0.298828694	0.003152771	-0.286423305	-0.017536111	-0.240010669	0.02733271	-0.123478213	0.029093457	-0.119435036	-0.012136607	-0.062212635	0.035531181	-0.05891613	-0.009641869	0.011181751	-0.069050923	0.038846675	-0.007390884	0.076931511	8.87E-02	0.08425992	0.003673372	0.179485275	0.100366234	0.192519788	-0.015559703	0.240763828	-0.087819569	0.258160947	0.079376386	0.272682259	0.009005091	0.274883312	-0.042975443	0.275642297	-0.094778831
Gymnotus_bahianus_7245	Gymnotus_bahianus_7245	2467.88225	7.811115673	-0.33710499	0.0115356	-3.05E-01	4.23E-04	-0.264195512	0.008513661	-0.269414534	-0.020362328	-0.230182238	0.036135045	-0.181700113	0.015846038	-0.172199972	-0.027846297	-0.074411847	0.026453249	-0.072932564	-0.02604414	-0.001353363	-0.090564122	-0.002166764	-0.018174073	0.084109824	0.11957107	4.57E-02	-8.21E-05	0.176225018	0.12237791	0.240014037	-0.039518398	0.228360913	-0.102648317	0.27238405	0.089528749	0.27217654	0.04105893	0.295263989	-0.041523109	0.296065455	-0.10468045
Gymnotus_carapo_35859	Gymnotus_carapo_35859	3775.005894	8.236157223	-0.375252832	0.006352542	-0.315400602	-0.023090426	-0.292906273	0.011432169	-0.297209846	-0.012229634	-0.262019967	0.02713817	-0.14566083	0.032896379	-0.128773678	-0.004490126	-0.04229386	0.025770287	-0.042315075	-0.013097505	0.037055124	-0.062942599	0.02656847	-0.016270385	0.106412135	0.094325276	0.062535841	-0.021928787	0.172574162	0.100780569	0.170386753	-0.037996825	0.247643361	-0.088563712	0.230181783	0.087872754	0.278407411	0.023080722	0.284054046	-0.037425489	0.286013877	-0.091613381
Gymnotus_cf_anguillaris_NRL_2009	Gymnotus_cf_anguillaris_NRL_2009	2584.600663	7.856292016	-0.339935602	0.004318538	-0.310356834	-8.98E-03	-0.276646943	0.003357041	-0.276476951	-0.022266122	-0.233937546	0.041914357	-0.155161773	0.02724762	-0.159826087	-0.016671329	-0.076057131	0.025812385	-0.061618028	-0.026760334	0.011063671	-0.095689467	0.015153332	-0.018616243	0.069588523	0.11124913	0.067664608	-0.013501654	0.177386937	0.127230243	0.169416278	-0.026047924	0.216309096	-0.094492035	0.287508381	0.118001583	0.308611845	0.021947403	0.292378939	-0.056021213	0.274935283	-0.102028887
Gymnotus_chaviro_39364	Gymnotus_chaviro_39364	2304.555244	7.734183519	-0.34056007	0.001960304	-0.31108997	-0.019272553	-2.82E-01	-1.50E-04	-0.26788016	-0.029723499	-0.243675857	0.034011333	-0.160044	0.020801272	-0.142138355	-0.015500329	-0.079307078	0.036016597	-0.074647101	-0.014963886	0.004004163	-0.088482475	0.001084788	-0.012876851	0.114362084	0.119528839	0.061474597	-0.005974403	0.19025349	0.128890773	0.166458099	-0.01165746	0.202979698	-0.098107778	0.284262844	0.096733304	0.295722799	0.012532363	0.297986921	-0.046788959	0.282565692	-0.106976917
Gymnotus_chimarrao	Gymnotus_chimarrao	2304.18504	7.742482331	-0.329404219	0.001816069	-0.306638109	-0.009789216	-0.288716111	0.004095465	-0.269251984	-0.018882322	-0.251771301	0.038707202	-0.146121199	0.032642646	-0.150598863	-0.025855586	-0.085579436	0.0466374	-0.074306909	-0.035076956	-0.0055838	-0.097253475	-0.007418945	-0.026764248	0.099206511	0.118500828	0.049250758	-0.019971761	0.186471581	0.120960876	0.19504817	-0.019546146	0.232152672	-0.090429775	0.288167637	0.069422902	0.284462837	0.018642437	0.289516058	-0.031361908	0.291114652	-0.076494435
Gymnotus_choco_8209	Gymnotus_choco_8209	3184.430208	8.066028653	-0.353482234	0.011576045	-0.331934606	-0.003585434	-0.289633464	0.011611836	-0.29150412	-0.008899856	-0.260966587	0.036175255	-0.128788709	0.018415958	-0.120808032	-0.021224812	-0.059985634	0.023781636	-0.059303443	-0.02490113	0.024306279	-0.092676188	0.026397346	-0.027453125	0.092290159	1.03E-01	0.082474726	-0.019227489	0.159780103	0.111701897	0.214412279	-0.005507283	0.239979886	-0.101035857	0.245835416	0.112102547	0.266996912	0.040438735	0.278943923	-0.062392378	0.2649898	-0.101644832
Gymnotus_coropinae_43746	Gymnotus_coropinae_43746	1745.714892	7.463720117	-0.326669232	0.015010726	-0.304330794	-1.82E-02	-0.272258315	0.012535023	-0.265267261	-0.01731145	-0.253243566	0.02631127	-0.169611518	0.020721086	-0.153737555	-0.025990559	-0.09310559	0.029312734	-0.093127105	-0.028195319	0.021787296	-0.081481149	-0.021667443	-0.017119461	0.113264517	1.09E-01	4.31E-02	7.74E-04	0.194142715	0.10804877	0.173354275	-0.036735219	0.241396657	-0.094401362	0.289549507	0.082442864	0.287965433	0.039115409	0.293486157	-0.032198921	0.295021545	-0.091351828
Gymnotus_curupira_GQ862665	Gymnotus_curupira_GQ862665	2370.597172	7.770897174	-0.325569886	0.006527534	-0.300819173	-0.009961222	-0.274496813	0.001009687	-0.247922845	-0.015552489	-0.228348255	0.040979327	-0.183539025	0.024957927	-0.178134745	-0.016089831	-0.12638516	0.029409579	-0.1274533	-0.020460072	0.021618401	-0.09344708	0.023268124	-0.022637306	0.106780708	0.106453703	8.11E-02	1.94E-04	0.179814404	0.114320171	0.183758192	-0.041700029	0.250942819	-0.093139841	0.274755728	0.094422825	0.293796226	0.022713505	0.283957894	-0.031899336	0.292870984	-0.09610067
Gymnotus_cylindricus_1201	Gymnotus_cylindricus_1201	2735.994216	7.914250165	-0.321051066	0.016270342	-0.300734053	-0.005847992	-0.281264151	0.006700004	-0.257762823	-0.005308853	-0.245293363	0.040958018	-0.166191631	0.013990997	-0.165187599	-0.029460709	-0.109774071	0.007770781	-0.106779434	-0.035518594	0.010381776	-0.076397314	-0.009607219	-0.029869281	0.133686379	0.109683245	0.048174353	-0.034388097	0.192040711	0.115323768	0.220897711	-0.033308736	0.244837369	-0.093486132	0.276874863	0.122731519	0.278663177	0.034675591	0.278051083	-0.0374465	0.280037987	-0.087072057
Gymnotus_diamantinensis	Gymnotus_diamantinensis	1553.185501	7.348063263	-0.30249604	0.007282939	-0.285128823	-0.012436298	-0.264954707	0.006172953	-0.252919293	-0.024200486	-0.236170812	0.039940286	-0.205006508	0.012728018	-0.196300298	-0.025395671	-0.134314954	0.048430944	-0.112304537	-0.031745311	0.006853907	-0.090501882	0.002997816	-0.034511717	0.12252964	0.144941823	0.078027921	-0.004864942	0.194728846	0.137002844	0.206414106	-0.042416357	0.226770073	-0.091324477	0.287296827	0.079593452	0.284926912	0.007082568	0.286914701	-0.039950808	0.292135224	-0.085827879
Gymnotus_inaequilabiatus	Gymnotus_inaequilabiatus	1170.4387	7.065133915	-0.388402654	0.010378249	-0.338058863	-0.007977848	-0.281440349	-0.006973405	-0.28287429	-0.030131544	-0.282269765	0.042454168	-0.140523954	0.030442282	-0.117751255	-0.010461073	-0.015494775	0.054440771	-0.01875196	-0.013667047	0.061455875	-0.098927278	0.046257585	-0.009376157	0.07524773	0.105692606	0.071781773	-0.01962231	0.182525186	0.11537478	0.149328843	-0.040310726	0.235967707	-0.104940938	0.251197489	0.101800882	0.264966801	0.022594379	0.257988681	-0.034072444	0.268850195	-0.106717346
Gymnotus_javari_GQ862670	Gymnotus_javari_GQ862670	2046.175511	7.616077887	-0.326027183	0.009452359	-0.305139633	-0.010684418	-0.285498013	0.008061119	-0.274252623	-0.015177892	-0.258960526	0.028901157	-0.155809571	0.017747804	-0.147520047	-0.024596498	-0.074005009	0.032879007	-0.074997571	-0.027430761	-0.013911078	-0.075011089	0.012342772	-0.015618571	0.08832443	0.107813799	0.046433512	0.005585452	0.161365558	0.118493151	0.190132818	-0.042926994	0.22750827	-0.09349219	0.282828725	0.078985906	0.304851809	0.019054354	0.296151787	-0.03763238	0.306181573	-0.084403314
Gymnotus_jonasi_34047	Gymnotus_jonasi_34047	1390.011619	7.237067385	-0.317742839	0.007789401	-0.30885597	-0.010290284	-0.283852192	0.004781247	-0.267078644	-0.016558874	-0.249738515	0.024293479	-0.176289075	0.032917187	-0.171813828	-0.032124739	-0.070580028	0.046187839	-0.060875834	-0.013744103	-0.009020222	-0.090393781	0.006148412	-0.015952817	0.079835556	1.16E-01	0.058161212	-0.024996349	0.175309258	0.122271446	0.209705428	-0.044633522	0.220263909	-0.079795236	0.281007598	0.09102964	0.303669001	0.006445269	0.290874077	-0.045935992	0.290872696	-0.076822921
Gymnotus_maculosus_8126	Gymnotus_maculosus_8126	2362.748558	7.767580864	-0.324831781	0.013214969	-0.305833146	-0.01050843	-0.264656968	0.00906384	-0.240972405	-0.020148235	-0.247805594	0.034026435	-0.168639416	0.016360936	-0.164818023	-0.034914341	-0.112583107	0.021217855	-0.093537893	-0.035081946	-0.035523361	-0.083237807	-0.021384548	-0.0202395	0.115854915	0.132998787	4.40E-02	2.31E-04	0.205875638	0.125138515	0.22552642	-0.027903585	0.253283144	-0.087711113	0.267187	0.093716856	0.292725441	0.009367876	0.290943332	-0.048418653	0.285230437	-0.08717354
Gymnotus_mamiraua_GQ862673	Gymnotus_mamiraua_GQ862673	2564.740913	7.849612744	-0.328909774	0.003439466	-0.286318925	-0.016011341	-0.275062898	0.00588515	-0.252862698	-0.020449502	-0.250804008	0.027116535	-0.172817302	0.0346221	-0.156545093	-0.024229745	-0.113687182	0.038688559	-0.105466973	-0.022184352	0.014504712	-0.085459956	0.003105215	-0.001899717	0.091056617	0.130547845	0.072085119	0.00657161	0.183971309	0.136754689	0.175326146	-0.045872119	0.245040442	-0.102410052	0.261867371	0.082637379	0.29527416	0.009606715	0.302278864	-0.048822993	0.297964898	-0.108530272
Gymnotus_obscurus_GQ862675	Gymnotus_obscurus_GQ862675	1801.374007	7.490754355	-0.335219692	0.01156182	-0.30928162	-0.006685919	-0.284584213	0.003229076	-0.265786643	-0.01934474	-0.24959405	0.029186492	-0.159148067	0.02710247	-0.145224492	-0.012893229	-0.085933537	0.025641282	-0.067149017	-0.029289455	-0.008729895	-0.08513885	0.003599091	-0.014697693	0.092342988	0.109733227	0.060431157	-0.011635152	0.170554192	0.119659917	0.176341829	-0.045757829	0.250041527	-0.090137938	0.27979369	0.097228931	0.298823143	0.015364905	0.288089798	-0.039733469	0.290633812	-0.083393846
Gymnotus_panamensis_8021	Gymnotus_panamensis_8021	2557.038893	7.846605186	-0.3440414	0.022193672	-0.302638548	-0.003634835	-0.281755916	0.009729183	-0.269875888	-0.01878896	-0.267001441	0.034088671	-0.166417874	0.015282351	-0.132989179	-0.052382445	-0.079910694	0.026759588	-0.068609875	-0.03986591	-0.005808097	-0.085416791	-0.018473373	-0.015185961	0.130900707	1.08E-01	0.045124249	-0.001569747	0.214383424	0.109955978	0.210615546	-0.032273108	0.242323914	-0.081708822	0.268427541	0.087120852	0.266657328	0.03401687	0.27839336	-0.034603211	0.280696217	-0.081664566
Gymnotus_pantanal_32017	Gymnotus_pantanal_32017	2779.975433	7.920820456	-0.326777579	0.013779126	-0.293934868	-0.016538113	-0.270808918	0.00970777	-0.252743039	-0.019039946	-0.262650245	0.034996371	-0.184982845	0.024338807	-0.165285537	-0.02307537	-0.090326063	0.036633587	-0.079114343	-0.028075883	0.01880109	-0.102177271	0.010138429	-0.012634279	0.09606093	0.119622704	5.74E-02	3.80E-05	0.177853802	0.117293341	0.161839585	-0.046144956	0.231974257	-0.102920616	0.284519439	0.100326693	0.29980305	0.032425156	0.296470139	-0.036720498	0.291785221	-0.10183463
Gymnotus_pantherinus_11144	Gymnotus_pantherinus_11144	2373.975075	7.754419967	-0.33140814	0.016460475	-0.306775072	-0.003159046	-0.285264007	0.007517468	-0.267945969	-0.016541839	-0.259765456	0.033423738	-0.174096421	0.018105143	-0.164805977	-0.029935705	-0.077871744	0.019803416	-0.068236139	-0.03884435	0.002733611	-0.077851559	0.033575535	-0.017851832	0.082434927	0.111114176	0.095008839	-0.003776814	0.183111703	0.118460349	0.166672955	-0.034516307	0.232695852	-0.08394598	0.283251886	0.095595258	0.288592294	0.014004889	0.286171848	-0.037599033	0.281919476	-0.090462448
Gymnotus_sylvius_36021	Gymnotus_sylvius_36021	2920.077054	7.979365283	-0.358168113	0.00615654	-0.321843792	-8.31E-03	-0.302034741	0.009800861	-0.282814432	-0.005527965	-0.268230268	0.039559376	-0.124534171	0.026501652	-0.12374933	-0.015173927	-0.064948089	0.013454873	-0.058799239	-0.02669965	0.048658064	-0.084056324	0.033208967	-0.015336362	0.088545395	0.103859812	0.080212461	-0.024809398	0.170809516	0.118114103	0.170461789	-0.051686384	0.223904204	-0.093989302	0.250929049	0.101461408	0.280152505	0.037788137	0.281653908	-0.034373238	0.276586316	-0.096732813
Gymnotus_tigre_060406	Gymnotus_tigre_060406	4325.956114	8.372388462	-0.365532413	0.008694194	-0.338062858	-0.009527162	-2.97E-01	-1.13E-04	-0.294698827	-0.01743303	-0.278845107	0.033178593	-0.124446156	0.026543903	-0.123443652	-0.022543897	-0.038617196	0.033265974	-0.031796925	-0.01985231	0.008444501	-0.072109817	0.031455255	-0.01599874	0.114228759	0.091554652	0.087483978	-0.005107193	0.187634478	0.094725377	0.166337806	-0.042103465	0.233865092	-0.080100972	0.241336296	0.088186052	0.264063386	0.025966667	0.27534765	-0.036071528	0.282095083	-0.081153798
Gymnotus_tiquie	Gymnotus_tiquie	2987.832852	8.00E+00	-0.350969954	0.0061055	-0.317862865	-0.011392147	-0.277312196	0.003300372	-0.268525006	-0.022824452	-0.268397008	0.020257917	-0.155396807	0.028751817	-0.145113713	-0.022050263	-0.054885742	0.040437351	-0.047630387	-0.017516913	0.019673487	-0.082705601	0.008746773	-0.014511028	0.095622575	0.120520671	0.058395068	0.015535401	0.182279194	0.123744334	0.175499751	-0.041957832	0.234510517	-0.101790191	0.266121438	0.082802098	0.285895044	0.032841769	0.280705947	-0.046472374	0.278643884	-0.113076429
Gymnotus_ucamara_GQ862685	Gymnotus_ucamara_GQ862685	3410.65828	8.134660596	-3.64E-01	9.70E-04	-0.317695255	-0.011663739	-0.288526376	0.007148906	-0.286553234	-0.013375512	-0.267526551	0.034199807	-0.142909112	0.038704652	-0.13048192	-0.002387458	-0.041200293	0.027753004	-0.064111694	-0.026419186	0.039826041	-0.068688321	0.026794329	-0.021735997	0.092831912	0.100401465	0.073651144	-0.018119181	0.17470398	0.103696146	0.170711008	-0.048985114	0.256467654	-0.101038774	0.23383485	0.099889561	0.27699726	0.037966599	0.275540398	-0.031569815	0.281287892	-0.10674697
Gymnotus_varzea_GQ862687	Gymnotus_varzea_GQ862687	1785.551665	7.487482703	-0.327333702	0.017155758	-0.314385365	-0.015802043	-0.280160463	0.011377077	-0.261193306	-0.014616584	-0.268964334	0.032091749	-0.165015538	0.021471349	-0.150423271	-0.025433584	-0.076737898	0.033783711	-0.067134981	-0.02818711	0.011178628	-9.99E-02	-0.006768891	-0.012929087	0.090651732	1.16E-01	0.072351604	-0.001393887	0.196364015	0.110346006	0.177084109	-0.04649352	0.25406104	-0.094538605	0.266799953	0.084722708	0.280753794	0.036432843	0.285399196	-0.021917578	0.283473678	-0.10169157
Hypopomus_artedi_GQ862689	Hypopomus_artedi_GQ862689	1380.301235	7.230057041	-0.385786127	-0.024007644	-0.364807221	-1.95E-02	-0.348488064	-0.001889532	-0.309659858	-0.013710228	-0.158974769	0.034831981	-0.124972299	0.018046488	-0.147052551	-0.017659755	-0.035475067	0.034485078	-0.065902905	-0.020874323	0.047360505	-0.055780703	4.35E-02	-3.37E-04	0.121394162	0.088672296	1.01E-01	-3.57E-04	0.226863932	0.082664349	0.169010732	-0.028568743	0.20289785	-0.061188175	0.26984488	0.043248698	0.259394347	0.028740266	0.251935405	-0.021567399	0.247962289	-0.065223706
Hypopygus_cryptogenys	Hypopygus_cryptogenys	894.5009782	6.796265997	-0.303274801	-0.016918028	-0.26868727	-0.025951957	-2.74E-01	4.09E-04	-0.253880893	-0.024144725	-0.244348178	0.037484151	-0.188572269	0.05182444	-0.177414688	-0.030915532	-0.062983063	0.061058636	-0.085290668	-0.008311254	0.018836028	-0.125042456	-0.032797222	0.014603736	0.099940779	0.161377118	-0.008230725	-0.046570218	0.201410997	0.163558214	0.154509788	-0.062822495	0.223942009	-0.111857078	0.291333453	0.105746918	0.32082042	0.022074729	0.296394432	-0.060455175	0.292782063	-0.105147822
Hypopygus_lepturus_43739	Hypopygus_lepturus_43739	900.1097433	6.80E+00	-0.304990291	-0.008427705	-0.281070913	-0.02027542	-0.260089486	0.005946289	-0.258061135	-0.018782192	-0.230860647	0.05029637	-0.191950557	0.044096389	-0.197438267	-0.038753119	-0.069106064	0.061363019	-0.109161659	-0.045442671	-0.012417422	-0.117735402	-0.047924119	-0.033206113	0.093695104	0.154126165	0.098823577	0.004274029	0.21598666	0.139695598	0.193808944	-0.072466407	0.235404583	-0.109455598	0.281395598	0.102132303	0.294834119	0.035611819	0.272921307	-0.030820391	0.276200668	-0.102176963
Hypopygus_minissimus	Hypopygus_minissimus	781.7602574	6.66E+00	-3.03E-01	2.33E-04	-0.278648357	-0.008186762	-0.273256367	0.011852938	-0.254997163	-0.006320765	-0.248021642	0.038891151	-0.199888103	0.032212385	-0.191336835	-0.032055804	-0.079756944	0.017835472	-0.105334924	-0.047158066	0.012633641	-0.091335777	-0.018503493	-0.051349346	0.083751291	0.156821349	0.076128	-0.023483405	0.206178559	0.145009025	0.17796137	-0.031522178	0.216368831	-0.098091672	0.298771586	0.073779576	0.306027835	0.033021773	0.294821876	-0.034739852	0.279863672	-0.085412674
Hypopygus_neblinae_14841	Hypopygus_neblinae_14841	1086.140299	6.99E+00	-2.87E-01	-5.51E-04	-0.273186864	-0.008025207	-0.263424293	0.00715173	-0.249295253	-0.022684667	-0.244104547	0.042088659	-0.218669864	0.035701842	-0.200431443	-0.02517683	-0.092012446	0.037054652	-0.14174333	-0.036663621	0.015361399	-0.089781023	-0.006709214	-0.039907562	0.066417893	0.153481298	0.045469215	-0.048492768	0.22454887	0.137712454	0.236953186	-0.036118831	0.218157768	-0.09422946	0.311009532	0.069055466	0.30307872	0.037981786	0.286637343	-0.031870814	0.269182386	-0.086725667
Hypopygus_nijsseni	Hypopygus_nijsseni	1156.545373	7.053192714	-3.03E-01	3.22E-04	-0.277813234	-0.021286667	-0.260493071	0.007731909	-0.248847263	-0.031680107	-0.208501515	0.066542207	-0.195121287	0.043117253	-0.199550291	-0.032873277	-0.088523984	0.06817773	-0.125454996	-0.054234511	0.015883112	-0.12424751	-0.057227171	-0.028709182	0.07925294	0.154488096	0.08886599	-0.001747416	0.208645118	0.142169282	0.187192125	-0.069501524	0.256043146	-0.130203477	0.28049487	0.104815673	0.293239634	0.053844516	0.274387549	-0.030814267	0.280806311	-0.115910778
Hypopygus_ortegai	Hypopygus_ortegai	1135.980964	7.035251842	-0.305205966	-0.003420962	-0.279540807	-1.31E-02	-0.262667435	0.006385901	-0.248112869	-0.017317325	-0.234498746	0.053825367	-0.196903564	0.033662665	-0.198922554	-0.024788153	-0.072271847	0.014710999	-0.11488458	-0.045766702	-0.016242503	-0.102478478	-0.005938297	-0.024329176	0.07181002	0.157752269	0.038210689	-0.034683196	0.202463034	0.168483951	0.207997005	-0.033951097	0.228116405	-0.097513982	0.310886846	0.064299957	0.299167879	0.026423666	0.292912629	-0.037860537	0.28362466	-0.090382888
Iracema_caiana	Iracema_caiana	1950.975525	7.576084796	-0.400067102	-7.83E-03	-0.390368043	-0.006025158	-3.90E-01	6.02E-04	-0.380162125	-0.00382228	-0.143753754	0.01693946	-0.080370327	0.014295053	-0.086378715	-0.016356468	0.003327559	0.02366257	-0.012080349	-0.025272931	0.084336913	-0.059487654	0.041184008	-0.024196719	0.137129521	0.080565441	0.130408587	-0.014301047	0.20116324	0.084520203	0.179427208	-0.035428039	0.136992223	-0.060374873	0.233485915	0.079160798	0.248710884	0.031876214	0.243191345	-0.018127627	0.244010581	-0.060403543
Magosternarchus_duccis	Magosternarchus_duccis	2928.934405	7.98E+00	-0.360877192	0.019960317	-3.52E-01	4.99E-05	-0.289602289	0.022538651	-0.27597273	-0.018841811	-0.21040632	0.03485268	-0.165278138	0.018201353	-0.185194488	-0.023553489	-0.043683567	0.017331303	-0.07553897	-0.050460073	0.055214404	-0.094880345	0.038761896	-0.036227199	0.129396584	0.094553227	0.114670891	-0.016303398	0.170085803	0.099571941	0.178425627	-0.044369702	0.22665444	-0.074898752	0.26563769	0.124352144	0.256234824	0.026246612	0.260272578	-0.032928073	0.263006547	-0.065195335
Magosternarchus_raptor	Magosternarchus_raptor	4596.468155	8.433043495	-4.06E-01	-4.78E-04	-0.353537054	-0.015300885	-0.28276908	0.017713384	-0.283327942	-0.016709893	-0.235619323	0.041984376	-0.158009568	0.028876717	-0.176820533	-0.017486413	-0.020181929	0.046499424	-0.050664835	-0.038542825	0.085418906	-0.078699193	0.064292983	-0.018434872	0.106288136	0.0909279	0.130531636	-0.016701641	0.188620581	0.076956995	0.187696059	-0.028618483	0.225859952	-0.072209652	0.227186409	0.105347151	0.25131665	0.001253406	0.250108183	-0.040736341	0.24940746	-0.065641261
Megadontognathus_kaitukaensis	Megadontognathus_kaitukaensis	903.2557501	6.806005736	-0.339726227	-0.009365579	-0.325275116	-0.013006071	-0.31263495	0.004316729	-0.289976708	-9.87E-03	-0.2435008	0.03654566	-0.159638844	0.058400407	-0.151990579	-0.014123284	-0.01075517	0.033390723	-0.082956072	-0.035560824	0.037670358	-0.094773798	0.061214973	-0.043197142	0.109831949	0.129080036	0.11262141	-0.038188658	0.192820228	0.120411247	0.157671188	-0.043759342	0.213334253	-0.090977137	0.241655131	0.112946477	0.26723215	0.043648664	0.256941038	-0.05448845	0.265461788	-0.091431024
Microsternarchus_bilineatus_50417	Microsternarchus_bilineatus_50417	1177.324934	7.071000139	-0.324314512	-0.022619122	-0.304560567	-0.01919297	-0.291026091	0.008297537	-0.246758718	-0.020197027	-0.23389392	0.042497539	-0.180595042	0.051331391	-0.17079291	-0.015295326	-0.104668502	0.04127636	-0.115117424	-0.025036951	-0.010725346	-0.070350842	0.023061868	-0.033338079	0.127331267	0.115283633	0.071461935	-0.021754354	0.210772771	0.108585758	0.185230576	-0.042062204	0.249689568	-0.085124147	0.259667927	0.077753222	0.291459476	0.031365019	0.286314635	-0.041690022	0.27746301	-0.079729416
Orthosternarchus_tamandua_U15235	Orthosternarchus_tamandua_U15235	1261.5304	7.140080866	-0.392800927	0.011783561	-0.386609263	0.005592361	-0.376038441	0.009915674	-0.360705636	-0.00169663	-2.36E-01	4.11E-04	-0.078000607	-0.0060964	-0.09637451	-0.021028475	-0.01346855	0.005309636	-0.056119959	-0.021551953	0.11446986	-0.03861347	0.059590109	-0.010641396	0.166316716	0.056888774	0.142274152	-0.008950005	0.196552523	0.053880417	0.185103628	-0.018206812	0.20295406	-0.032761377	0.232020839	0.04204071	0.230806332	0.006896471	0.230293212	-0.01044413	0.235568683	-0.022728153
Parapteronotus_hasemani_178360	Parapteronotus_hasemani_178360	3191.790931	8.068337459	-0.440713638	0.028668264	-0.431236132	0.017144562	-0.420595214	0.036785422	-0.407531868	0.024432889	-0.212453437	0.018464783	-0.004016463	-0.009535074	-0.043813048	-0.056473107	0.047133504	-0.003366087	0.055041947	-0.055965774	0.120337565	-0.062706723	0.11078373	-0.037375324	0.115740204	0.048512967	0.134577979	-0.021430159	0.157734633	0.060025292	0.175116553	-0.02356952	0.209728783	-0.034143235	0.1878144	0.071152181	0.205743918	0.037275355	0.21593088	-0.006382268	0.224675703	-0.031514443
Pariosternarchus_amazonensis	Pariosternarchus_amazonensis	448.2101628	6.105262236	-0.347717861	-0.036213988	-0.321310835	-0.042878722	-0.298362318	0.017818023	-0.275886776	-0.00871262	-0.245990564	0.047408542	-0.139563351	0.056532801	-0.159647664	0.001911514	-0.052033924	0.053911362	-0.069730141	-0.025536498	0.051230589	-0.084858136	0.031860417	-0.020300277	0.094809334	0.114106339	0.099831208	-0.014602482	0.177554404	0.107382082	0.175059814	-0.058808915	0.181139303	-0.099802662	0.259160458	0.116202859	0.29585435	0.045750914	0.272966265	-0.071147175	0.270777293	-0.098162961
Platyurosternarchus_macrostomus_18	Platyurosternarchus_macrostomus_18	2082.574633	7.641360211	-0.398164198	-0.012404562	-0.390544363	-0.018880511	-0.383430898	-0.006614676	-0.376751023	-0.016592015	-0.219480494	0.029581295	-0.071859579	0.040288877	-0.057213951	-0.007586458	0.008681558	0.030386627	0.030099099	-0.019627447	7.07E-02	-0.048257121	0.065766525	-0.017504492	0.138593591	0.098339541	0.125365454	-0.013424179	0.184062037	0.082900045	0.177325562	-0.022661748	0.200847689	-0.065719289	0.223969975	0.07208409	0.226914015	0.022540149	0.226611805	-0.055055814	0.218463908	-0.071792314
Porotergus_duende	Porotergus_duende	1559.829061	7.352331518	-0.312688312	-0.027921631	-0.29811156	-0.028098219	-0.296577024	-0.009189145	-0.262634133	-0.017216371	-0.204105014	0.066900382	-0.155745039	0.051230498	-0.163130032	-0.023292084	-0.099103311	0.047037825	-0.102547753	-0.032032906	0.004855188	-9.93E-02	1.71E-04	-0.02612014	0.117498653	1.72E-01	0.077692098	-0.017488926	0.180831766	0.164228624	0.159717242	-0.064050581	0.241059978	-0.106061873	0.29069561	0.115511501	0.285572768	0.017809105	0.273479451	-0.075789078	0.263068149	-0.107851797
Porotergus_gimbelli_178277	Porotergus_gimbelli_178277	2101.559564	7.650434997	-0.32249315	-0.019341595	-0.301575105	-0.009125062	-0.28554733	0.015852073	-0.279603241	-0.001153811	-0.228921213	0.046256621	-0.178907589	0.03503308	-0.193858573	-0.011330851	-0.088654007	0.038016686	-0.073453453	-0.025838452	0.024343015	-0.111196337	0.022901872	-0.028506033	0.120872513	0.119094968	0.114776482	-0.041982668	0.192118529	0.116353064	0.173061238	-0.052831103	0.220778842	-0.100983031	0.246024229	0.111492365	0.25050823	0.056511091	0.292598107	-0.050996022	0.295030603	-0.085324983
Procerusternarchus_pixuna	Procerusternarchus_pixuna	1957.967198	7.57966207	-0.329068444	-0.011074026	-0.307301276	-0.01713875	-0.298393643	0.007077077	-0.276905893	-0.016377174	-0.248021871	0.032667021	-0.17170594	0.033921888	-0.156951529	-0.017608497	-0.06642286	0.040441884	-0.083061794	-0.027374341	3.66E-02	-7.48E-02	3.67E-04	-0.020431025	0.109026966	0.114530153	0.075024681	-0.013987168	0.189915326	0.119866269	0.18018594	-0.034982907	0.218671089	-0.085969388	0.293393411	0.055900505	0.286065591	0.044534138	0.27854404	-0.047622348	0.270024822	-0.081574342
Racenisia_fimbriipinna_gi_01	Racenisia_fimbriipinna_gi_01	2413.734762	7.788930521	-0.344653616	-0.021779052	-0.330333832	-0.012397175	-0.285609934	0.013899834	-0.279367472	-0.004821833	-0.221436004	0.03986449	-0.168077484	0.032204449	-0.147655718	-0.030340531	-0.069552246	0.041658236	-0.08796446	-0.036692208	0.026958417	-0.078106698	0.006762914	-0.025400743	0.083124873	0.096094768	8.89E-02	-7.09E-04	0.199027493	0.11027652	0.174809305	-0.038088568	0.218600508	-0.076667339	0.297342446	0.055901861	0.293176881	0.042055089	0.278408069	-0.029421039	0.267509626	-0.077530581
Rhabdolichops_caviceps	Rhabdolichops_caviceps	1191.056758	7.082596224	-0.313626322	0.004032223	-0.301111989	-0.006700603	-0.292496967	0.009044485	-0.286758367	-0.008888573	-0.200235446	0.059027977	-0.149147684	0.026739624	-0.164736797	-0.037366497	-0.071534113	0.051243635	-0.078225782	-0.056007776	0.042111784	-0.125668764	0.001537985	-0.045150449	0.088032636	0.159077332	0.06223197	-0.032294271	0.215674329	0.152260186	0.1759792	-0.092950032	0.225099962	-0.122446732	0.247979001	0.185282213	0.282513256	0.07490139	0.263018662	-0.079699277	0.253694681	-0.114436091
Rhabdolichops_lundbergi	Rhabdolichops_lundbergi	1871.255995	7.53436514	-0.325863945	-0.022086651	-0.313164407	-0.011142781	-0.302651113	0.012509093	-0.276045796	-0.009539	-0.231963529	0.066017018	-0.150798474	0.037589442	-0.166189356	-0.027253874	-0.028913371	0.014805065	-0.086349675	-0.057978537	0.01052771	-1.06E-01	-1.14E-04	-0.059387967	0.170153236	0.14290718	0.064695315	-0.018977988	0.220596218	0.134366211	0.162773735	-0.067206556	0.221745864	-0.100037857	0.254734434	0.13863166	0.277293469	0.073146406	0.252207655	-0.046417567	0.24732643	-0.094160438
Rhabdolichops_navalha	Rhabdolichops_navalha	422.1407348	6.045338753	-0.317984263	0.007556162	-0.295317497	-0.010041118	-0.289344865	0.016588402	-0.277880649	-0.013717128	-0.203035292	0.064640165	-0.15638574	0.031966132	-0.178397813	-0.03633899	-0.08412671	0.036107251	-0.087453536	-0.073557236	-0.021326292	-0.117986203	0.004590599	-0.044618978	0.101390026	0.140094952	0.108860745	-0.036072816	0.199572237	0.14098293	0.181348534	-0.077103561	0.214659104	-0.106789202	0.264769795	0.137329537	0.287808522	0.066788887	0.27716327	-0.03406217	0.271089827	-0.091767016
Rhabdolichops_nigrimans	Rhabdolichops_nigrimans	670.1395377	6.507485956	-0.327413739	-0.002445019	-0.309386054	-0.005843369	-0.299924549	0.010584313	-0.288283692	-0.010666138	-0.208702799	0.062737273	-0.16319556	0.04402976	-1.57E-01	-0.033923211	-0.074776881	0.03201152	-0.072148085	-0.054960776	0.018685245	-0.109248407	0.010641077	-0.056370603	0.079079325	0.132444661	0.078904802	-0.023496337	0.217613429	0.107568033	0.208469665	-0.051507752	0.237869304	-0.098604235	0.270798447	0.125626813	0.272576495	0.055059166	0.25907064	-0.030177851	0.247497099	-0.092817839
Rhabdolichops_troscheli	Rhabdolichops_troscheli	977.8050419	6.885310307	-0.32934019	0.00752476	-0.310743468	0.001731047	-0.302566825	0.019594141	-2.65E-01	-1.49E-04	-0.231976695	0.048269094	-0.163873183	0.043003624	-0.175183044	-0.025072777	-0.039480229	0.005895266	-0.066158945	-0.055382009	0.029766996	-0.106753716	0.033520113	-0.045706373	0.092719571	0.131572077	0.063149178	-0.035539147	0.160028178	0.13037956	0.186023104	-0.084653948	0.247830828	-0.104684339	0.262262905	0.154292774	0.265511265	0.057400372	0.267450093	-0.046989756	0.275950816	-0.094732146
Rhamphichthys_apurensis_43111	Rhamphichthys_apurensis_43111	3179.35061	8.064432244	-0.403812053	-0.022854823	-0.388219312	-0.022055186	-0.389288706	-1.54E-02	-0.378856328	-0.022523376	-0.271952782	0.018051448	-0.02496692	0.031545795	-0.043740403	0.013736442	0.008207926	0.024401824	-0.005852225	-0.001025105	0.074291812	-0.030053388	0.044398054	0.004021636	0.166983491	0.068043655	0.131060146	-0.015022481	0.206943819	0.057208884	0.159065534	-0.025387396	0.183232313	-0.042010171	0.247251109	0.029584468	0.235133081	0.014257199	0.227102764	-0.024718503	0.22301868	-0.039754227
Rhamphichthys_drepanium_Sullivan	Rhamphichthys_drepanium_Sullivan	3195.5071	8.059741259	-0.418014336	-0.009881352	-0.407847569	-0.01627657	-0.395906515	-0.0062486	-0.391676979	-0.015318531	-0.130215384	0.027544377	-0.068324664	0.020849198	-0.071283031	-0.009853606	0.003014913	0.030647834	0.003278989	-0.014649922	8.74E-02	-0.044854057	0.045853879	-0.004903998	0.132453922	0.070427145	0.112339139	-0.008884935	0.187270675	0.070508597	0.172836615	-0.017521667	0.211881086	-0.052662073	0.234132143	0.046904252	0.232003248	0.006917841	0.232876892	-0.021162233	0.227927598	-0.051581701
Rhamphichthys_hahni_19226	Rhamphichthys_hahni_19226	2111.235787	7.655028736	-0.389376261	-0.017573754	-0.38036463	-0.019497012	-0.367132703	-0.008692182	-0.327949073	-0.019930993	-0.247777547	0.016129673	-0.072220301	0.019385267	-0.07591606	-0.009821634	0.001022774	0.041960513	-0.019873402	-0.021172701	0.027932858	-0.050338321	0.027964298	-0.002952671	0.152378159	0.111223176	0.138273175	-0.006959798	0.220313646	0.09072535	0.176671706	-0.028868933	0.185075802	-0.058093306	0.254238868	0.036476698	0.242029494	0.029797941	0.23111329	-0.039950378	0.223595907	-0.061846938
Rhamphichthys_marmoratus_42545	Rhamphichthys_marmoratus_42545	4947.550318	8.506647848	-0.397295275	-0.003728351	-0.383242666	-0.016106644	-0.37292798	-0.005336569	-0.33967541	-0.012840321	-0.273050166	0.005099123	-0.048009218	0.021606523	-0.078633966	-0.003619532	-0.006734019	0.02807891	-0.013059523	-0.01154236	0.071361653	-0.044925407	0.044881506	0.001712022	0.172227117	0.066739828	0.096855748	-0.015856347	0.20510448	0.061005696	0.171721712	-0.023252171	0.203439641	-0.0490477	0.240772205	0.046840568	0.243879911	0.026867241	0.233530643	-0.021348481	0.228853609	-0.050346027
Rhamphichthys_rostratus_187120	Rhamphichthys_rostratus_187120	3501.472654	8.160938917	-0.41067799	0.007069919	-0.40396662	0.001940906	-0.390782667	0.004706019	-3.86E-01	-4.65E-04	-0.269568885	0.002297045	-0.020307163	0.003506211	-0.029263369	-0.011124539	0.013649938	0.007485815	0.012137551	-0.015565146	0.088284137	-0.04057005	0.060642057	-0.007385684	0.143885034	0.05693236	0.118415352	-0.020762636	0.184770607	0.055578755	0.181369867	-0.022899972	0.200729812	-0.041510247	0.221083943	0.056559564	0.237774665	0.023315701	0.224555586	-0.017264661	0.222825709	-0.041844856
Steatogenys_duidae_34068	Steatogenys_duidae_34068	1628.931905	7.395679806	-0.325816637	-0.021765706	-0.287960269	-0.019955236	-0.271327124	0.01014514	-0.263488871	-0.021497962	-0.22923555	0.054961154	-0.167566302	0.059642886	-0.165559581	-0.035709476	-0.093623756	0.056695409	-0.075771266	-0.0696582	-0.005312965	-1.04E-01	6.24E-05	-0.008175529	0.079909245	0.169607179	0.099754387	-0.00853837	0.200171268	0.162254334	0.176666568	-0.064776154	0.225811682	-0.120270895	0.285189839	0.107433857	0.278197134	0.033379787	0.270328192	-0.059133924	0.269571576	-0.120490858
Steatogenys_elegans_182571	Steatogenys_elegans_182571	2164.365034	7.679882311	-0.324290715	-0.046342436	-0.290849353	-0.035689103	-0.255215574	0.025536833	-0.254943013	-0.028971406	-0.22232556	0.069459987	-0.187595823	0.054610407	-0.161614749	-0.031301719	-0.100193827	0.087401088	-0.095521329	-0.040157362	-0.009136784	-0.109682364	-0.020435208	-0.022403085	0.117054079	0.143823257	0.079765099	-0.007327042	0.207862853	0.139416636	0.162438638	-0.077297544	0.227880794	-0.12805762	0.275046947	0.112433988	0.298016586	0.051313075	0.283700551	-0.034658646	0.270356389	-0.122106944
Sternarchella_calhamazon_46987	Sternarchella_calhamazon_46987	2700.723857	7.901275111	-0.345781802	-0.011427332	-0.325309458	-0.01271515	-0.295980492	0.017264531	-0.273930902	-0.012811565	-0.194520013	0.061640066	-0.160801744	0.046594889	-0.174004477	-0.024895992	-0.060355205	0.042568417	-0.094689585	-0.052186794	0.036587653	-0.103397827	0.023835541	-0.041943692	0.095663309	0.108107306	0.115368627	-0.021036913	0.167566665	0.118615397	0.184352182	-0.060066893	0.215527244	-0.09939074	0.269461359	0.131636405	0.277868901	0.02509719	0.266859598	-0.032009862	0.272282599	-0.079641442
Sternarchella_orinoco	Sternarchella_orinoco	3509.811604	8.157567624	-0.350521484	-0.040902736	-0.317940833	-0.037449176	-0.298618528	0.013543757	-0.274438567	-0.013243175	-0.244026633	0.055767235	-0.169554129	0.060937237	-0.164268363	-0.001149792	-0.038572247	0.042598002	-0.06607329	-0.025144935	0.040721102	-0.081338889	0.033343696	-0.020324545	0.104442661	0.114692061	0.104711878	-0.018439944	0.191320173	0.097199817	0.180114224	-0.048897006	0.209337667	-0.093735455	0.274818901	0.115990876	0.274510328	0.033602353	0.255425687	-0.062015147	0.255267758	-0.091690536
Sternarchella_orthos	Sternarchella_orthos	4465.134148	8.401359974	-0.367786286	-0.003610678	-0.331501749	-0.005288751	-0.289609202	0.026157651	-0.28773619	-0.00809523	-0.239250652	0.042944496	-0.155486707	0.028112511	-0.174508129	-0.012172316	-0.035996019	0.024021029	-0.056789989	-0.038640018	0.06349683	-0.08560851	0.041073092	-0.025370265	0.08503006	0.09378461	0.121267755	-0.023650704	0.17475544	0.087365572	0.197631076	-0.041978988	0.220116733	-0.089244503	0.234426672	0.123398207	0.259135098	0.040548558	0.272734953	-0.047761879	0.268997215	-0.08491079
Sternarchella_schotti	Sternarchella_schotti	4873.310897	8.491528841	-0.358019915	0.008502079	-0.328307834	-0.006321302	-0.292006471	0.027453732	-0.281539875	-0.010736571	-0.25031363	0.04562646	-0.134761789	0.039737804	-0.187755033	-0.020706802	-0.041555838	0.021909842	-0.052444099	-0.048312765	0.07582016	-0.08778574	0.043947485	-0.024794151	0.057234477	0.098731146	0.09373328	-0.044379117	0.171954206	0.085535167	0.182973342	-0.037378628	0.238238846	-0.083402205	0.256335949	0.133789003	0.270068786	0.027219276	0.266040961	-0.044149943	0.270356992	-0.080537286
Sternarchella_sima	Sternarchella_sima	3318.539804	8.10703173	-0.341798124	-0.038365233	-0.313675259	-0.032195626	-0.300610754	0.010789516	-0.274228427	-0.01464011	-0.220171028	0.060831615	-0.159241148	0.055767443	-0.173596089	-0.003972455	-0.052306404	0.046816053	-0.074808526	-0.031839159	0.032967304	-0.08224746	0.024220267	-0.014348678	0.085899699	0.123773809	0.100506462	-0.022256383	0.189453977	0.108161016	0.176897713	-0.050535008	0.222473168	-0.104324672	0.270438375	0.11727709	0.273783508	0.036139287	0.268707968	-0.063999183	0.265087319	-0.100831863
Sternarchella_terminalis_182576	Sternarchella_terminalis_182576	4378.511771	8.384301625	-0.356507469	-9.21E-03	-0.340207586	-0.018217829	-0.288204294	0.023490685	-0.278348168	-0.012751009	-0.223773587	0.047716998	-0.158971587	0.040177455	-0.178493798	-0.016424906	-0.04867645	0.045575301	-0.061635974	-0.043963753	0.076446611	-0.089210725	0.03994266	-0.018324914	0.077984616	0.10602945	0.115856641	-0.016609127	0.184934206	0.105564828	0.177183133	-0.045044553	0.226851456	-0.098960186	0.236855174	0.122218733	0.261630555	0.02850677	0.270072638	-0.054162912	0.267061221	-0.096398099
Sternarchogiton_labiatus_189003	Sternarchogiton_labiatus_189003	2069.95762	7.635283413	-0.330666326	-0.009844274	-0.306851644	-0.020066446	-0.302364844	0.010192895	-0.27025245	-0.009550348	-0.211589093	0.064207158	-0.125228957	0.061647556	-0.148990188	-0.056655069	-0.086137182	0.051653199	-0.091727605	-0.069563933	0.008385727	-0.116062057	0.014054054	-0.033722731	0.089707196	0.169089295	0.100490139	-0.018295548	0.193494154	0.142442874	0.161586835	-0.054785997	0.236630515	-0.103483238	0.265633021	0.132493396	0.275752637	0.037342111	0.268597746	-0.075901894	0.259476266	-0.101136949
Sternarchogiton_nattereri_37136	Sternarchogiton_nattereri_37136	2665.28763	7.873008461	-0.338853715	-0.038737723	-0.306382602	-0.03362178	-0.290734541	0.012648402	-0.279717416	-0.022949872	-0.179859589	0.07565588	-0.142034965	0.055910582	-0.187693417	-0.032175844	-0.077222377	0.05103261	-0.071345917	-0.061847509	-0.025593581	-0.108560995	0.005801043	-0.011339294	0.096768718	0.148774803	0.102791664	-0.01010856	0.197530636	0.13396121	0.185829257	-0.027976326	0.195182911	-0.10595688	0.293601808	0.115035624	0.283407281	0.019848584	0.268065351	-0.06105308	0.27045945	-0.098539834
Sternarchogiton_porcinum_182212	Sternarchogiton_porcinum_182212	3596.718421	8.187777159	-0.356231395	-0.021847047	-0.337912307	-0.020292661	-0.335525762	0.001389971	-0.319042575	-0.00559685	-0.224029279	0.052535435	-0.115127211	0.065080541	-0.148435968	-0.015959936	-0.027163372	0.047117251	-0.027740737	-0.013831792	0.060703399	-0.094925405	0.049641362	-0.029918716	0.096948624	0.104199294	0.125707619	-0.018220958	0.151680834	0.102097216	0.167967272	-0.055103326	0.218858796	-0.093699964	0.231477269	0.104415142	0.253106216	0.031177762	0.268121383	-0.052409505	0.266995833	-0.086206449
Sternarchogiton_preto_57528	Sternarchogiton_preto_57528	2520.696283	7.832290445	-0.334657434	-0.04537691	-0.307186268	-0.021630398	-0.298535824	0.00751304	-0.285696389	-0.008314064	-0.198946229	0.061681228	-0.138392113	0.041805216	-0.166005127	-0.021212483	-0.063164387	0.03148542	-0.075618199	-0.036864553	-0.035947397	-7.83E-02	0.007236079	-0.017500733	0.110376515	0.147603131	0.08327388	-0.019007117	0.185972272	0.13014937	0.165734398	-0.048307358	0.232317884	-0.103094226	0.280833433	0.092274649	0.278595815	0.046593725	0.279746089	-0.053407928	0.280063003	-0.106116649
Sternarchorhamphus_muelleri_182579	Sternarchorhamphus_muelleri_182579	2700.257611	7.880693932	-0.367548136	0.013929688	-3.61E-01	-7.08E-04	-0.34674072	0.007069239	-0.331654076	-0.0149092	-0.231743769	0.003123283	-0.09905544	0.010037314	-0.122359134	-0.015713685	-0.026542776	0.022614211	-0.053779105	-0.023123965	0.059201767	-0.067300717	0.053916594	-0.00618889	0.136324997	0.087548672	0.124402508	-0.023734212	0.209965825	0.084062304	0.170380318	-0.045151868	0.21059497	-0.068376688	0.243215883	0.083370562	0.244131507	0.039795797	0.241905035	-0.029431972	0.246252767	-0.056911681
Sternarchorhynchus_curvirostris	Sternarchorhynchus_curvirostris	835.4194156	6.727933893	-0.421369707	-0.032992806	-0.40866271	-0.035854213	-0.405299222	-0.027210395	-0.393535282	-0.029882802	-0.213146796	0.041732369	-0.025781309	0.054844787	-0.042821198	0.023815476	5.44E-02	0.054180312	-8.13E-03	-8.76E-04	0.10329289	-0.038222888	0.077674646	-0.00688017	0.111735046	0.078279156	0.126443563	-0.011671029	0.183284302	0.069809599	0.146013186	-0.031011522	0.180615562	-0.048428393	0.247865634	0.005747559	0.233031571	-0.007614065	0.226346132	-0.020183009	0.22805267	-0.037581633
Sternarchorhynchus_galibi_187155	Sternarchorhynchus_galibi_187155	845.6989713	6.74016347	-0.435735994	-0.030024371	-0.424817589	-0.033647065	-0.411777495	-0.018532734	-0.405336903	-0.029759662	-0.143954779	0.0492387	-0.031283651	0.0511936	-0.037727546	0.017676995	0.056839019	0.046634613	-0.003818818	-0.004884469	0.087540204	-0.04523778	0.081715366	-0.011391544	0.114700425	0.074084573	0.125295839	-0.027808681	0.186476325	0.059026032	0.156127825	-0.028135199	0.183895073	-0.06189026	0.22726243	0.045276384	0.226208767	0.015501627	0.228176785	-0.018795752	0.220214718	-0.048525006
Sternarchorhynchus_goeldii	Sternarchorhynchus_goeldii	4474.272846	8.406099125	-0.428575011	-0.01300599	-0.423731066	-0.019276181	-0.420538711	-0.012824622	-0.417251097	-0.017103709	-0.170309381	0.028798141	-0.008211973	0.037509085	-0.010077086	-0.00926632	0.045951244	2.96E-02	0.011763939	-0.012927667	0.081839654	-0.047204374	0.050317045	-0.006080043	0.155362714	0.064453093	0.106092679	-0.007996977	0.182426539	0.06294946	0.16665825	-0.026920051	0.204227059	-0.050588652	0.216298564	0.054746381	0.220770301	0.025853811	0.218375659	-0.032098829	0.218610678	-0.048629582
Sternarchorhynchus_hagedornae_36892	Sternarchorhynchus_hagedornae_36892	4337.588518	8.375073832	-0.416444973	-0.033376842	-0.408537905	-0.036589537	-0.407207283	-0.031826427	-0.402084333	-0.035608867	-0.195530339	0.033303077	-0.023136971	0.056920881	-0.036054141	0.010293138	0.041161109	4.53E-02	-0.005038502	0.007426539	0.078497256	-0.029458293	6.73E-02	-7.07E-04	0.165438202	0.079329829	0.116690115	-0.00707916	0.201617011	0.069003219	0.165687607	-0.032337328	0.174794794	-0.057934895	0.234996419	0.058782463	0.233305274	0.008916485	0.2112641	-0.041656787	0.203292486	-0.06267758
Sternarchorhynchus_higuchii	Sternarchorhynchus_higuchii	2021.65781	7.611673152	-0.426949063	-0.021927037	-0.417633903	-0.022744345	-0.416400114	-0.015112721	-0.409066862	-0.01638194	-0.199111473	4.34E-02	9.37E-05	0.040857153	-0.018048717	-0.003751142	0.029530029	0.027491102	0.00787266	-0.010589618	0.087416364	-0.041377954	0.074752562	-0.009115274	0.137793051	0.070633019	0.132260671	-0.010295002	0.18340068	0.061219341	0.167910909	-0.032401056	0.195484771	-0.048550838	0.223901267	0.045941051	0.217912401	0.02200048	0.213777395	-0.029806083	0.215103653	-0.049466813
Sternarchorhynchus_inpai	Sternarchorhynchus_inpai	2376.372056	7.773330258	-0.422978425	-0.018495891	-0.416392914	-0.020019841	-0.410431013	-0.013881842	-0.40730279	-0.017928385	-0.186808161	0.043149406	-0.020219726	0.046199894	-0.031501864	-0.012216359	0.043125621	0.035077259	-0.008189282	-0.014570404	0.096583301	-0.04626269	0.07322519	-0.016116141	0.149593521	0.069261208	0.135762898	-0.008339691	0.181595055	0.063825841	0.161475726	-0.030883601	0.200001433	-0.051347406	0.208286142	0.058225381	0.215405224	0.017863624	0.218437335	-0.030565897	0.220332729	-0.052974466
Sternarchorhynchus_kokraimoro	Sternarchorhynchus_kokraimoro	2332.542165	7.75471401	-0.417982094	-0.0366322	-0.409536445	-0.036922939	-0.406750194	-0.031026683	-0.400222068	-0.034461514	-0.1638793	0.05872517	-0.027879537	0.057892798	-0.047171673	0.01669994	0.001448215	0.054338818	-0.012462229	0.007122027	0.099184033	-0.044375632	0.073521909	0.001897592	0.149224372	0.067706294	0.125590977	-0.012116436	0.195512767	0.05784997	0.166365444	-0.038575746	0.195280908	-0.060578989	0.215673534	0.053333961	0.219010592	0.014332737	0.224039214	-0.036711842	0.221031575	-0.058497325
Sternarchorhynchus_montanus	Sternarchorhynchus_montanus	3612.307704	8.1921021	-0.410397723	-0.031693394	-0.404289157	-0.034728801	-0.40381218	-0.029437912	-0.398927694	-0.033284266	-0.170308024	0.036423905	-0.039504729	0.052815136	-0.041350898	0.003917037	0.024621686	0.054898834	-0.010962513	0.002557495	0.073356902	-0.04284898	0.063496276	-0.004962211	0.164491415	0.087927758	0.111929325	-0.016687439	0.201133527	0.074909112	0.168197587	-0.026601833	0.181384415	-0.061230533	0.241110577	0.061425561	0.230648197	0.015415602	0.211521221	-0.042754779	0.207661792	-0.066060292
Sternarchorhynchus_mormyrus_182583	Sternarchorhynchus_mormyrus_182583	1944.956542	7.572994912	-0.405334619	-0.030496166	-0.398855513	-0.030523125	-0.392652834	-0.023874953	-0.388960079	-0.029345529	-0.189547112	0.05389739	-0.04564422	0.067537093	-0.092283219	0.003553052	0.031486252	0.06119451	-0.016167983	-0.006778931	0.105159728	-0.043211004	0.086875383	-0.013571692	0.125633525	0.070604577	0.135892501	-0.008317537	0.175182649	0.063488512	0.172816826	-0.035573425	0.208755601	-0.06106439	0.220808883	0.045629784	0.218873883	0.016015326	0.22515172	-0.039086634	0.222808626	-0.060076857
Sternarchorhynchus_oxyrhynchus	Sternarchorhynchus_oxyrhynchus	2084.064478	7.64E+00	-0.426902984	-0.010081895	-0.421265193	-0.016762195	-0.415433267	-0.009965317	-0.413175298	-0.015952581	-0.171371223	0.034133423	-0.016779145	0.025001898	-0.014667039	-0.011670145	0.043356257	3.52E-02	9.94E-04	-0.014003071	0.087932023	-0.048985234	0.068640145	-0.01286131	0.144170253	0.076121392	0.123077654	-0.018388492	0.182350044	0.069410731	0.165519365	-0.031485862	0.194323579	-0.054652885	0.213530894	0.061345129	0.220439309	0.028067573	0.219090995	-0.031801066	0.216169928	-0.052713687
Sternarchorhynchus_retzeri	Sternarchorhynchus_retzeri	3576.768514	8.182215022	-0.431392413	-0.024354549	-0.423663319	-0.027369571	-0.417628358	-0.01839608	-0.411283799	-0.02447518	-0.165786747	0.03623453	-0.021297903	0.03598889	-0.036125717	0.01179434	0.023821963	0.034783177	0.018692364	0.002575863	0.103028861	-0.034481709	0.073481986	-0.002012734	0.143624882	0.063831233	0.111250918	-0.008143604	0.183926824	0.057347887	0.164467296	-0.010130441	0.199999397	-0.048353133	0.220306134	0.030353598	0.222373629	0.002761961	0.221939684	-0.025063227	0.220264318	-0.052891251
Sternarchorhynchus_stewarti	Sternarchorhynchus_stewarti	976.0867533	6.883551469	-0.420083392	-0.035140251	-0.405811924	-0.038303452	-0.401471013	-0.028962195	-0.394728896	-0.034528611	-0.10581208	0.058369232	-0.048532553	0.055055669	-0.080259018	0.020596195	0.026631554	0.038247963	-0.028037058	-8.38E-04	0.093292954	-0.046678806	0.04125373	-0.008940426	0.124959282	0.092199387	0.127461345	-0.017295963	0.182596467	0.08587154	0.170512963	-0.027580155	0.181641524	-0.051665345	0.239719861	0.047145459	0.227968729	-0.007676442	0.235766734	-0.038316199	0.232930791	-0.061559394
Sternarchorhynchus_yepezi	Sternarchorhynchus_yepezi	860.8524845	6.757923159	-0.422186243	-0.042172473	-0.408368743	-0.03934965	-0.407978196	-0.029579875	-0.391182634	-0.03202825	-0.150362495	0.05432946	-0.033186422	0.063390668	-0.043974952	0.003980811	0.03247448	0.064181653	-0.014858222	3.88E-04	0.078882343	-0.042113045	0.059507408	-0.01010265	0.129826835	0.087133326	0.125193078	-0.0253434	0.184964781	0.079395143	0.165905609	-0.019699073	0.173201097	-0.058161677	0.249055998	0.041303122	0.226360723	0.015505771	0.224837853	-0.038722188	0.221887701	-0.072336138
Sternopygus_aequilabiatus	Sternopygus_aequilabiatus	948.107246	6.854467625	-0.363453337	0.007531751	-0.349288662	-0.009895017	-0.328959355	0.010288918	-0.32218913	-0.006491086	-0.267478055	0.032558555	-0.112801592	0.009301434	-0.118537193	-0.013924385	-0.024399049	0.008150295	-0.048002901	-0.023817403	0.072249009	-0.06384098	0.048126078	-0.032034329	0.123579429	0.091075538	0.124484346	-0.016002771	0.204101184	0.094964175	0.174695414	-0.048084142	0.20477403	-0.077138693	0.245755357	0.092428027	0.24986812	0.041694154	0.253954814	-0.017604742	0.233521493	-0.0791593
Sternopygus_astrabes	Sternopygus_astrabes	1933.206701	7.566935406	-0.351633615	-0.007632596	-0.334814146	-0.017120608	-0.320962873	0.003130783	-0.309243204	-0.016066561	-0.16343034	0.068796521	-0.14521817	0.025787726	-0.137931459	-0.035297444	-0.062670508	0.021993996	-0.083430311	-0.043752325	0.023747268	-0.092789876	0.02696067	-0.022816209	0.122333056	0.128155116	0.091483286	-0.009354925	0.212452779	0.120415836	0.174336078	-0.056689939	0.224349177	-0.092047084	0.270678081	0.092213778	0.2486753	0.042038766	0.251532802	-0.027777695	0.262786129	-0.081187258
Sternopygus_branco	Sternopygus_branco	4117.014568	8.32288356	-0.36264484	-0.015718595	-0.34582065	-0.013664887	-0.338231057	-0.001199718	-0.336586577	-0.014156715	-0.191698645	0.052380528	-0.108490663	0.02827821	-0.116382949	-0.016911361	-0.038734239	0.044535225	-0.04675869	-0.035359145	0.056544085	-0.058860006	-0.005637206	-0.022650256	0.104754114	0.098847944	0.105297306	0.004130033	0.18946472	0.097549597	0.176893366	-0.043900557	0.238366477	-0.087725827	0.244136368	0.072669453	0.251723329	0.023935703	0.25770682	-0.023470118	0.266098931	-0.088709507
Sternopygus_macrurus_39502	Sternopygus_macrurus_39502	926.9079512	6.831854263	-0.355636777	-0.003451873	-0.337531288	-0.00814224	-0.322952775	0.011346302	-0.321848161	-0.016905777	-0.223674388	0.045884758	-0.117635478	0.014903278	-0.111827498	-0.03444311	-0.036508441	0.024752426	-0.052361194	-0.039154992	0.028712199	-0.072759184	-0.011682774	-0.022832537	0.140474208	0.109551113	0.110410061	-0.011863658	0.19900171	0.120074105	0.175119778	-0.046199554	0.215668033	-0.083070898	0.248206915	0.095657738	0.258556113	0.034053865	0.260077867	-0.029080389	0.25543189	-0.088319371
Sternopygus_xingu_19643	Sternopygus_xingu_19643	2142.608632	7.669779353	-0.357635994	0.016236004	-0.342725982	0.007877187	-0.329749288	0.016172751	-0.325527468	-0.006461321	-0.246222245	0.041853997	-0.0922046	0.013166339	-0.082649722	-0.043015815	-0.03760384	0.01778951	-0.044541589	-0.046481463	0.054278538	-0.0970323	0.032069942	-0.019134781	0.082793387	0.106103005	0.100014531	-0.008769527	0.181161891	0.117864073	0.173017755	-0.06156124	0.226647421	-0.090899278	0.245518492	0.13222773	0.244276475	0.044253502	0.262822846	-0.042526818	0.25625945	-0.097661557
Tembeassu_marauna	Tembeassu_marauna	708.7070975	6.563442321	-0.37061487	2.37E-04	-0.345460194	-0.010856729	-0.329409831	0.003233094	-0.328136449	-0.018744878	-0.204310069	0.047615696	-0.124898946	0.038109562	-0.148478456	-0.019206825	-0.035184735	0.050845994	-0.034236436	-0.046243009	0.065358653	-0.076300158	0.078961643	-0.031197702	0.067954338	0.103367732	0.113704825	-0.0196928	0.173842632	0.111196594	0.171506729	-0.029183977	0.230404031	-0.07216902	0.271424189	0.060402509	0.250374062	0.013983062	0.241601815	-0.028016369	0.255597069	-0.077379989
